# Supplementary material for: Highly efficient multiplex human T cell engineering without double-strand breaks using Cas9 base editors
Source: Nat Commun. 2019 Nov 19;10:5222. doi: 10.1038/s41467-019-13007-6 (PMC6864045; doi:10.1038/s41467-019-13007-6)
Supplement: Supplementary file 7 — Reporting Summary [file 41467_2019_13007_MOESM7_ESM.xlsx]

## Sheet: Figure 1
Figure 1B
Sample	BE3			BE4
Ex1 SD	52	58	44	66	62	63
Ex2 SA	22	24	0	27	27	29
Ex3 SA	29	39	30	32	36	40
Ex3 SD	11	13	0	14	14	15
Ex4 SA	0	0	13	0	0	13
Ex2 PM C7	36.2		37.9	45.8		51.1
Ex2 PM C8	0		13.5	29.6		32.3
Ex3 PM_1 C7	0		16	22		22
Ex3 PM_2 C5	32	18	34	35	23	20
Ex3 PM_2 C6	16	9	19	23	14	18
Figure 1C
Sample	BE3			BE4
Ex1 SD	73.8	73.3	61.4	74.9	83	78
Ex2 SA	12	20.9	0	13	12.4	12.7
Ex3 SA	48.6	40.3	33	44.2	41.2	48.8
Ex3 SD	7.4	6.7	3	13.6	11.4	19.5
Ex4 SA	2.2	5.2	0	5.2	12.1	9.6
Ex2 PM	40.1	34	39.5	52.5	60	42
Ex3 PM_1	9	12	7	15.3	14	6
Ex3 PM_2	10.4	14	5	6.6	7	2
Figure 1D
Sample	T			G			A
BE3 C3	0	10	0	0	0	0	0	0	0
BE4 C3	17	10	17	0	0	0	0	0	0
BE3 C4	13	15	0	0	0	0	0	0	0
BE4 C4	29	21	26	0	0	0	0	0	0
BE3 C7	52	58	44	0	0	0	14	12	12
BE4 C7	66	62	63	0	0	0	0	0	0
BE3 C8	30	36	27	15	14	12	0	0	0
BE4 C8	56	49	52	0	0	9	0	0	0
Figure 1F
Sample	BE3			BE4
Ex1 SD	49.1	42.5	51.3	60	48.8	71.3
Ex3 SA	44	29.3	47.5	67.4	49.6	69.8
Ex3 PM_1	17.4	29	22	31.9	25	22
Ex3 PM_2	14	23	24	27.6	31	33
Figure 1G
Sample	BE3			BE4
Ex1 SD	40.5	28.1	28.7	39.6	30.3	33.9
Ex3 SA	74.1	52.7	82.4	87.5	77	86.5
Ex3 PM_1	21.8	28.5	24.5	30.3	28.2	21.6
Ex3 PM_2	22.3	35.6	29.4	31.3	27.2	37.5
Figure 1H
Sample	T			G			A
BE3 C3	21.7	10.3	15.5	13.1	8	17.4	0	0	0
BE4 C3	26.6	19.3	21	8.9	9.8	0	0	0	0
BE3 C8	44	29.3	47.5	28	23.2	23.9	13.8	12.1	15.1
BE4 C8	67.4	49.6	69.8	15.8	17.5	13.1	0	0	0
Figure 1J
Sample	BE3			BE4
Ex1 SD	58	61	56	74	68	69
Ex3 SA	25	33	32	50	46	60
Ex2 PM C7	45	48	37	51	61	55
Ex2 PM C8	0	0	0	27	35	26
Figure 1K
Sample	BE3			BE4
Ex1 SD	80.2	77.7	79.3	76.4	82.6	80.9
Ex3 SA	0	4.1	0	0.1	2.9	0
Ex2 PM	51.2	61.4	56.1	60.2	63.5	60.7
Figure 1L
Sample	T			G
BE3 C4	46	52	46	12	13	14
BE4 C4	65	58	59	0	0	0
BE3 C6	58	61	56	0	11	0
BE4 C6	74	68	69	0	0	0
BE3 C8	0	0	0	0	0	0
BE4 C8	0	0	0	0	0	0

## Sheet: Figure 2
Figure	Name	Guide	% C	% T	% G	% A	% WT length	% Indel	% Out-of-Frame Indel	% In-Frame Indel
2A,BI	T_BE_24 A Pulse alone TRAC	TTCGTATcTGTAAAACCAAG	99.91	0.05	0.02	0.02	99.6	0.4	0.38	0.02
2A,BI	T_BE_24 A BE3 conc mRNA 3G EO 115 TRAC	TTCGTATcTGTAAAACCAAG	59.55	20.9	14.43	5.12	97.12	2.88	1.86	1.02
2A,BI	T_BE_24 A BE4 conc mRNA 3G EO 115 TRAC	TTCGTATcTGTAAAACCAAG	59.07	28.33	8.65	3.95	97.9	2.1	1.35	0.75
2A,BI	T_BE_24 B BE3 conc mRNA 3G EO 115 TRAC	TTCGTATcTGTAAAACCAAG	47.94	29.17	16.41	6.48	97.08	2.92	2.05	0.87
2A,BI	T_BE_24 B BE4 conc mRNA 3G EO 115 TRAC	TTCGTATcTGTAAAACCAAG	52.92	32.91	10.43	3.74	98.27	1.73	1.16	0.57
2A,BI	T_BE_29 A Pulse alone TRAC	TTCGTATcTGTAAAACCAAG	99.77	0.19	0.03	0.01	99.94	0.06	0.06	0
2A,BI	T_BE_29 A Genscript BE4 mRNA 3G TRAC	TTCGTATcTGTAAAACCAAG	8.12	91.24	0.4	0.24	99.73	0.27	0.19	0.08
2A,BI	T_BE_29 B Pulse alone TRAC	TTCGTATcTGTAAAACCAAG	99.83	0.13	0.02	0.02	99.96	0.04	0.04	0
2A,BI	T_BE_29 B Genscript BE4 mRNA 3G TRAC	TTCGTATcTGTAAAACCAAG	17.12	81.68	0.91	0.29	99.76	0.24	0.16	0.08
2A,BI	T_BE_29 C Pulse alone TRAC	TTCGTATcTGTAAAACCAAG	99.71	0.27	0.01	0.01	99.87	0.13	0.13	0
2A,BI	TBE 24 B 3 BE3 conc mRNA 3G EO 115 TRAC	TTCGTATcTGTAAAACCAAG	47.94	29.17	16.41	6.48	97.08	2.92	2.05	0.87
2A,BI	TBE 24 B 4 BE4 conc mRNA 3G EO 115 TRAC	TTCGTATcTGTAAAACCAAG	52.92	32.91	10.43	3.74	98.27	1.73	1.16	0.57
2A,BI	TBE 29 A 1 Pulse alone TRAC	TTCGTATcTGTAAAACCAAG	99.77	0.19	0.03	0.01	99.94	0.06	0.06	0
2A,BI	TBE 29 A 8 Genscript BE4 mRNA 3G TRAC	TTCGTATcTGTAAAACCAAG	8.12	91.24	0.4	0.24	99.73	0.27	0.19	0.08
2A,BI	TBE 29 C 1 Pulse alone TRAC	TTCGTATcTGTAAAACCAAG	99.71	0.27	0.01	0.01	99.87	0.13	0.13	0
2A,BI	TBE 31 A 1 Pulse TRAC	TTCGTATcTGTAAAACCAAG	99.85	0.14	0	0.01	99.81	0.19	0.18	0.01
2A,BI	TBE 31 A 3 low dose coBE4 mRNA 3G TRAC	TTCGTATcTGTAAAACCAAG	11.82	86.71	1.08	0.39	99.32	0.68	0.54	0.14
2A,BI	TBE 31 B 1 Pulse TRAC	TTCGTATcTGTAAAACCAAG	98.87	1.1	0.01	0.02	99.61	0.39	0.38	0.01
2A,BI	TBE 31 B 3 low dose coBE4 mRNA 3G TRAC	TTCGTATcTGTAAAACCAAG	12.22	85.42	1.82	0.54	99.24	0.76	0.66	0.1
2A,BI	TBE 32 A 1 Pulse TRAC	TTCGTATcTGTAAAACCAAG	98.82	1.1	0.05	0.03	99.36	0.64	0.6	0.04
2A,BI	TBE 32 A 3 BE4 3G RNP TRAC	TTCGTATcTGTAAAACCAAG	11.96	75.77	8.62	3.65	98.47	1.53	1.13	0.4
2A,BI	TBE 32 A 5 high dose coBE4 mRNA 3G TRAC	TTCGTATcTGTAAAACCAAG	6.52	92.85	0.53	0.1	99.53	0.47	0.45	0.02
2A,BI	TBE 32 B 1 Pulse TRAC	TTCGTATcTGTAAAACCAAG	99.63	0.34	0.01	0.02	99.62	0.38	0.35	0.03
2A,BI	TBE 32 B 3 BE4 3G RNP TRAC	TTCGTATcTGTAAAACCAAG	16.3	69.17	10.18	4.35	97.77	2.23	1.49	0.74
2A,BI	TBE 32 B 5 high dose coBE4 mRNA 3G TRAC	TTCGTATcTGTAAAACCAAG	6.09	92.94	0.75	0.22	99.6	0.4	0.32	0.08
2A,BII	T_BE_24 A Pulse alone PD1	CACCTAcCTAAGAACCATCC	98.75	1	0	0.25	99.11	0.89	0.64	0.25
2A,BII	T_BE_24 A BE3 conc mRNA 3G EO 115 PD1	CACCTAcCTAAGAACCATCC	67.56	24.16	2.28	6	96.75	3.25	2.76	0.49
2A,BII	T_BE_24 A BE4 conc mRNA 3G EO 115 PD1	CACCTAcCTAAGAACCATCC	70.98	23.91	1.04	4.07	94.86	5.14	3.7	1.44
2A,BII	T_BE_24 B Pulse alone PD1	CACCTAcCTAAGAACCATCC	98.26	1.31	0.13	0.3	99.64	0.36	0.31	0.05
2A,BII	T_BE_24 B BE3 conc mRNA 3G EO 115 PD1	CACCTAcCTAAGAACCATCC	75	19.48	1.8	3.72	95.43	4.57	3.74	0.83
2A,BII	T_BE_24 B BE4 conc mRNA 3G EO 115 PD1	CACCTAcCTAAGAACCATCC	75.58	18.74	1.86	3.82	94.23	5.77	4.75	1.02
2A,BII	T_BE_29 A Pulse alone PD1	CACCTAcCTAAGAACCATCC	98.79	1.08	0.02	0.11	99.88	0.12	0.11	0.01
2A,BII	T_BE_29 A Genscript BE4 mRNA 3G PD1	CACCTAcCTAAGAACCATCC	14.57	84.64	0.17	0.62	98.26	1.74	1.32	0.42
2A,BII	T_BE_29 B Pulse alone PD1	CACCTAcCTAAGAACCATCC	99.56	0.39	0.01	0.04	99.9	0.1	0.09	0.01
2A,BII	T_BE_29 B Genscript BE4 mRNA 3G PD1	CACCTAcCTAAGAACCATCC	24.09	74.92	0.31	0.68	97.71	2.29	1.57	0.72
2A,BII	T_BE_29 C Pulse alone PD1	CACCTAcCTAAGAACCATCC	98.07	1.89	0.02	0.02	99.91	0.09	0.09	0
2A,BII	T_BE_29 C Genscript BE4 mRNA 3G PD1	CACCTAcCTAAGAACCATCC	16.04	82.58	0.37	1.01	97.47	2.53	2.11	0.42
2A,BII	TBE 24 A 1 Pulse alone PD1	CACCTAcCTAAGAACCATCC	98.9	0.93	0.08	0.09	99.63	0.37	0.21	0.16
2A,BII	TBE 24 B 1 Pulse alone PD1	CACCTAcCTAAGAACCATCC	98.26	1.31	0.13	0.3	99.64	0.36	0.31	0.05
2A,BII	TBE 24 B 3 BE3 conc mRNA 3G EO 115 PD1	CACCTAcCTAAGAACCATCC	75	19.48	1.8	3.72	95.43	4.57	3.74	0.83
2A,BII	TBE 29 A 1 Pulse alone PD1	CACCTAcCTAAGAACCATCC	98.79	1.08	0.02	0.11	99.88	0.12	0.11	0.01
2A,BII	TBE 29 A 8 Genscript BE4 mRNA 3G PD1	CACCTAcCTAAGAACCATCC	14.57	84.64	0.17	0.62	98.26	1.74	1.32	0.42
2A,BII	TBE 29 C 1 Pulse alone PD1	CACCTAcCTAAGAACCATCC	98.07	1.89	0.02	0.02	99.91	0.09	0.09	0
2A,BII	TBE 29 C 8 Genscript BE4 mRNA 3G PD1	CACCTAcCTAAGAACCATCC	16.04	82.58	0.37	1.01	97.47	2.53	2.11	0.42
2A,BII	TBE 31 A 1 Pulse PD1	CACCTAcCTAAGAACCATCC	98.75	1.02	0.12	0.11	99.67	0.33	0.24	0.09
2A,BII	TBE 31 A 3 low dose coBE4 mRNA 3G PD1	CACCTAcCTAAGAACCATCC	22.08	77.05	0.31	0.56	97.89	2.11	1.64	0.47
2A,BII	TBE 31 B 1 Pulse PD1	CACCTAcCTAAGAACCATCC	96.63	2.38	0.44	0.55	99.49	0.51	0.44	0.07
2A,BII	TBE 31 B 3 low dose coBE4 mRNA 3G PD1	CACCTAcCTAAGAACCATCC	20.81	77.62	0.43	1.14	96.97	3.03	2.39	0.64
2A,BII	TBE 32 A 1 Pulse PD1	CACCTAcCTAAGAACCATCC	99.07	0.84	0.01	0.08	99.58	0.42	0.35	0.07
2A,BII	TBE 32 A 3 BE4 3G RNP PD1	CACCTAcCTAAGAACCATCC	31.24	61.88	1.99	4.89	90.35	9.65	6.96	2.69
2A,BII	TBE 32 A 5 high dose coBE4 mRNA 3G PD1	CACCTAcCTAAGAACCATCC	14.23	85.35	0.23	0.19	98.31	1.69	1.13	0.56
2A,BII	TBE 32 B 1 Pulse PD1	CACCTAcCTAAGAACCATCC	98.99	0.75	0.13	0.13	99.76	0.24	0.18	0.06
2A,BII	TBE 32 B 3 BE4 3G RNP PD1	CACCTAcCTAAGAACCATCC	29.12	64.02	1.5	5.36	91.13	8.87	6.97	1.9
2A,BII	TBE 32 B 5 high dose coBE4 mRNA 3G PD1	CACCTAcCTAAGAACCATCC	15.42	83.72	0.35	0.51	98.25	1.75	1.29	0.46
2A,BIII	T_BE_24 A Pulse alone B2M	ACTCAcGCTGGATAGCCTCC	99.78	0.18	0.01	0.03	99.26	0.74	0.52	0.22
2A,BIII	T_BE_24 A BE3 conc mRNA 3G EO 115 B2M	ACTCAcGCTGGATAGCCTCC	47.14	38.97	4.3	9.59	87.52	12.48	8.43	4.05
2A,BIII	T_BE_24 A BE4 conc mRNA 3G EO 115 B2M	ACTCAcGCTGGATAGCCTCC	48.07	43.46	2.1	6.37	93.04	6.96	4.79	2.17
2A,BIII	T_BE_24 B Pulse alone B2M	ACTCAcGCTGGATAGCCTCC	99.7	0.25	0.02	0.03	99.95	0.05	0.05	0
2A,BIII	T_BE_24 B BE3 conc mRNA 3G EO 115 B2M	ACTCAcGCTGGATAGCCTCC	39.12	46.66	4.09	10.13	90.05	9.95	6.84	3.11
2A,BIII	T_BE_24 B BE4 conc mRNA 3G EO 115 B2M	ACTCAcGCTGGATAGCCTCC	45.72	46.07	2.38	5.83	94.18	5.82	3.9	1.92
2A,BIII	T_BE_29 A Pulse alone B2M	ACTCAcGCTGGATAGCCTCC	95.08	4.56	0.1	0.26	98.91	1.09	0.81	0.28
2A,BIII	T_BE_29 A Genscript BE4 mRNA 3G B2M	ACTCAcGCTGGATAGCCTCC	23.31	76.44	0.08	0.17	97.28	2.72	1.93	0.79
2A,BIII	T_BE_29 B Pulse alone B2M	ACTCAcGCTGGATAGCCTCC	99.64	0.31	0.01	0.04	99.99	0.01	0.01	0
2A,BIII	T_BE_29 B Genscript BE4 mRNA 3G B2M	ACTCAcGCTGGATAGCCTCC	14.72	84.7	0.22	0.36	98.76	1.24	0.89	0.35
2A,BIII	T_BE_29 C Genscript BE4 mRNA 3G B2M	ACTCAcGCTGGATAGCCTCC	9.17	89.86	0.14	0.83	97.8	2.2	1.22	0.98
2A,BIII	TBE 24 B 1 Pulse alone B2M	ACTCAcGCTGGATAGCCTCC	99.7	0.25	0.02	0.03	99.95	0.05	0.05	0
2A,BIII	TBE 24 B 3 BE3 conc mRNA 3G EO 115 B2M	ACTCAcGCTGGATAGCCTCC	39.12	46.66	4.09	10.13	90.05	9.95	6.84	3.11
2A,BIII	TBE 24 B 4 BE4 conc mRNA 3G EO 115 B2M	ACTCAcGCTGGATAGCCTCC	45.72	46.07	2.38	5.83	94.18	5.82	3.9	1.92
2A,BIII	TBE 29 A 1 Pulse alone B2M	ACTCAcGCTGGATAGCCTCC	95.08	4.56	0.1	0.26	98.91	1.09	0.81	0.28
2A,BIII	TBE 29 A 8 Genscript BE4 mRNA 3G B2M	ACTCAcGCTGGATAGCCTCC	23.31	76.44	0.08	0.17	97.28	2.72	1.93	0.79
2A,BIII	TBE 29 C 8 Genscript BE4 mRNA 3G B2M	ACTCAcGCTGGATAGCCTCC	9.17	89.86	0.14	0.83	97.8	2.2	1.22	0.98
2A,BIII	TBE 31 A 1 Pulse B2M	ACTCAcGCTGGATAGCCTCC	99.76	0.18	0.01	0.05	99.98	0.02	0.01	0.01
2A,BIII	TBE 31 A 3 low dose coBE4 mRNA 3G B2M	ACTCAcGCTGGATAGCCTCC	8.22	91.31	0.17	0.3	96.53	3.47	2.47	1
2A,BIII	TBE 31 B 1 Pulse B2M	ACTCAcGCTGGATAGCCTCC	98.35	1.61	0.01	0.03	99.33	0.67	0.48	0.19
2A,BIII	TBE 31 B 3 low dose coBE4 mRNA 3G B2M	ACTCAcGCTGGATAGCCTCC	7.77	91.33	0.37	0.53	97.96	2.04	1.47	0.57
2A,BIII	TBE 32 A 1 Pulse B2M	ACTCAcGCTGGATAGCCTCC	99.23	0.74	0.01	0.02	99.78	0.22	0.19	0.03
2A,BIII	TBE 32 A 3 BE4 3G RNP B2M	ACTCAcGCTGGATAGCCTCC	11.44	84.96	0.9	2.7	91.99	8.01	5.74	2.27
2A,BIII	TBE 32 A 5 high dose coBE4 mRNA 3G B2M	ACTCAcGCTGGATAGCCTCC	5.12	94.6	0.14	0.14	99.23	0.77	0.59	0.18
2A,BIII	TBE 32 B 1 Pulse B2M	ACTCAcGCTGGATAGCCTCC	99.01	0.95	0.01	0.03	99.81	0.19	0.14	0.05
2A,BIII	TBE 32 B 3 BE4 3G RNP B2M	ACTCAcGCTGGATAGCCTCC	7.11	88.38	0.88	3.63	95.55	4.45	3.06	1.39
2A,BIII	TBE 32 B 5 high dose coBE4 mRNA 3G B2M	ACTCAcGCTGGATAGCCTCC	4.91	94.74	0.12	0.23	98.51	1.49	1.03	0.46
2C	T_BE_24 A Cas9 unconc mRNA 3G EO 115 B2M	ACTCAcGCTGGATAGCCTCC	99.44	0.35	0.12	0.09	4.64	95.36	70.2	25.16
2C	T_BE_24 B Cas9 unconc mRNA 3G EO 115 B2M	ACTCAcGCTGGATAGCCTCC	99.51	0.31	0.07	0.11	8.37	91.63	66.19	25.44
2C	T_BE_30 A Cas9 mRNA 3G Amaxa B2M	ACTCAcGCTGGATAGCCTCC	99.46	0.25	0.17	0.12	6.18	93.82	66.54	27.28
2C	T_BE_30 B Cas9 mRNA 3G Amaxa B2M	ACTCAcGCTGGATAGCCTCC	99.65	0.24	0.01	0.1	3.79	96.21	70.25	25.96
2C	T_BE_24 A Cas9 unconc mRNA 3G EO 115 TRAC	TTCGTATcTGTAAAACCAAG	99.31	0.26	0.3	0.13	5.98	94.02	85.3	8.72
2C	T_BE_24 B Cas9 unconc mRNA 3G EO 115 TRAC	TTCGTATcTGTAAAACCAAG	99.55	0.19	0.14	0.12	8.28	91.72	83.73	7.99
2C	T_BE_30 A Cas9 mRNA 3G Amaxa TRAC	TTCGTATcTGTAAAACCAAG	99.54	0.23	0.09	0.14	10.69	89.31	79.69	9.62
2C	T_BE_30 B Cas9 mRNA 3G Amaxa TRAC	TTCGTATcTGTAAAACCAAG	99.5	0.35	0.06	0.09	7.83	92.17	82.53	9.64
2C	T_BE_24 A Cas9 unconc mRNA 3G EO 115 PD1	CACCTAcCTAAGAACCATCC	98.93	0.67	0.07	0.33	19.04	80.96	59.61	21.35
2C	T_BE_24 B Cas9 unconc mRNA 3G EO 115 PD1	CACCTAcCTAAGAACCATCC	76.87	17.81	1.68	3.64	92.31	7.69	5.78	1.91
2C	T_BE_30 A Cas9 mRNA 3G Amaxa PD1	CACCTAcCTAAGAACCATCC	98.78	0.89	0.15	0.18	23.01	76.99	56.13	20.86
2C	T_BE_30 B Cas9 mRNA 3G Amaxa PD1	CACCTAcCTAAGAACCATCC	97.66	1.86	0.26	0.22	24.53	75.47	56.42	19.05
2C	TBE 24 B 2 Cas9 unconc mRNA 3G EO 115 B2M	ACTCAcGCTGGATAGCCTCC	99.51	0.31	0.07	0.11	8.37	91.63	66.19	25.44
2C	TBE 24 B 2 Cas9 unconc mRNA 3G EO 115 PD1	CACCTAcCTAAGAACCATCC	76.87	17.81	1.68	3.64	92.31	7.69	5.78	1.91
2C	TBE 24 B 2 Cas9 unconc mRNA 3G EO 115 TRAC	TTCGTATcTGTAAAACCAAG	99.55	0.19	0.14	0.12	8.28	91.72	83.73	7.99
2C	TBE 30 B 1 Cas9 mRNA 3G Amaxa TRAC	TTCGTATcTGTAAAACCAAG	99.5	0.35	0.06	0.09	7.83	92.17	82.53	9.64
2C	TBE 31 A 2 low dose Cas9 mRNA 3G B2M	ACTCAcGCTGGATAGCCTCC	99.21	0.56	0.09	0.14	4.9	95.1	69.51	25.59
2C	TBE 31 A 2 low dose Cas9 mRNA 3G PD1	CACCTAcCTAAGAACCATCC	97.27	2.02	0.23	0.48	22.72	77.28	54.59	22.69
2C	TBE 31 A 2 low dose Cas9 mRNA 3G TRAC	TTCGTATcTGTAAAACCAAG	99.57	0.2	0.09	0.14	8.07	91.93	83.81	8.12
2C	TBE 31 B 2 low dose Cas9 mRNA 3G B2M	ACTCAcGCTGGATAGCCTCC	99.36	0.47	0.07	0.1	6.99	93.01	69.36	23.65
2C	TBE 31 B 2 low dose Cas9 mRNA 3G PD1	CACCTAcCTAAGAACCATCC	97.95	1.19	0.35	0.51	14.62	85.38	61.63	23.75
2C	TBE 31 B 2 low dose Cas9 mRNA 3G TRAC	TTCGTATcTGTAAAACCAAG	99.46	0.39	0.08	0.07	7.78	92.22	86.15	6.07
2C	TBE 32 A 4 high dose Cas9 mRNA 3G B2M	ACTCAcGCTGGATAGCCTCC	93.75	5.85	0.1	0.3	8.43	91.57	65.37	26.2
2C	TBE 32 A 4 high dose Cas9 mRNA 3G PD1	CACCTAcCTAAGAACCATCC	97.47	2.17	0.19	0.17	15.26	84.74	61.22	23.52
2C	TBE 32 A 4 high dose Cas9 mRNA 3G TRAC	TTCGTATcTGTAAAACCAAG	97.52	2	0.25	0.23	9.18	90.82	81.5	9.32
2C	TBE 32 B 4 high dose Cas9 mRNA 3G B2M	ACTCAcGCTGGATAGCCTCC	98.85	0.91	0.12	0.12	5.02	94.98	69.53	25.45
2C	TBE 32 B 4 high dose Cas9 mRNA 3G PD1	CACCTAcCTAAGAACCATCC	98.6	0.72	0.43	0.25	11.74	88.26	64.75	23.51
2C	TBE 32 B 4 high dose Cas9 mRNA 3G TRAC	TTCGTATcTGTAAAACCAAG	98.86	0.69	0.27	0.18	4.88	95.12	85.49	9.63
Figure 2D	TRAC				B2M				PDCD1
BE3 (3μg)	44	51.4			48.5566	56.2995			48.7	62.5
BE4 (3μg)	40.2	38.2			63.9897	48.8796			47	49.1
BE4 RNP	90.3	89.6			76.3216	75.3952			93.1	91.7
coBE4 (1.5μg)	95	93.7	91.2	91.4	93.6115	90.159	90.2	88.5	96	95.3	94	94
coBE4 (4μg)	96.6	93.9	91.9		94.9887	90.5506	91.3		97.7	95.2	95
Figure 2F	No KO		Single KO		Double KO		Triple KO
Pulse	98.51	99.18	1.09	0.41	0.37	0.31	0.05	0.07
BE4 (3μg)	18.6031	27.2956	34.2276	28.5485	24.4452	23.0734	22.6641	21.1225
BE4 RNP	2.05028	2.41613	5.34586	6.43155	23.6877	22.842	68.9087	68.3871
coBE4 (1.5μg)	1.17524	2.00487	2.47	4.22	6.9	9.51	89.5	84.2
coBE4 (4μg)	0.63	1.93	1.96	3.3	4.92	8.15	92.54	86.59

## Sheet: Figure 3
Figure	Translocation	Condition	Rep 1	Rep 2	Rep 3	Rep 4
3b, S11a	B2M-TRAC	Pulse	0	0	0	0
3b, S11a	B2M-TRAC	BE4 RNP	0	0	0	0
3b, S11a	B2M-TRAC	coBE4 mRNA 1.5ug	0	0	0	0
3b, S11a	B2M-TRAC	coBE4 mRNA 4ug	0	0	0	0
3b, S11a	B2M-TRAC	Cas9 RNP	0.460113	0.59488	0.550324	0.612833
3b, S11a	B2M-TRAC	Cas9 mRNA 1.5ug	1.25425	1.16773	0.64939	0.838841
3b, S11a	B2M-TRAC	Cas9 mRNA 4ug	1.54073	1.61059	1.51808	1.43798
3b, S11b	PDCD1-B2M	Pulse	0	0	0	0
3b, S11b	PDCD1-B2M	BE4 RNP	0	0	0	0
3b, S11b	PDCD1-B2M	coBE4 mRNA 1.5ug	0.0127275	0	0	0
3b, S11b	PDCD1-B2M	coBE4 mRNA 4ug	0	0	0	0
3b, S11b	PDCD1-B2M	Cas9 RNP	0.384759	0.47844	0.414481	0.520771
3b, S11b	PDCD1-B2M	Cas9 mRNA 1.5ug	0.776009	0.72406	0.577444	0.52067
3b, S11b	PDCD1-B2M	Cas9 mRNA 4ug	0.70816	0.749682	0.623714	0.655144
3b, S11c	PDCD1-TRAC	Pulse	0	0	0	0
3b, S11c	PDCD1-TRAC	BE4 RNP	0	0	0	0
3b, S11c	PDCD1-TRAC	coBE4 mRNA 1.5ug	0	0	0	0
3b, S11c	PDCD1-TRAC	coBE4 mRNA 4ug	0	0	0	0
3b, S11c	PDCD1-TRAC	Cas9 RNP	0.264533	0.0740056	0.114635	0.135993
3b, S11c	PDCD1-TRAC	Cas9 mRNA 1.5ug	0.253996	0.331976	0.22456	0.165827
3b, S11c	PDCD1-TRAC	Cas9 mRNA 4ug	0.298223	0.283019	0.317769	0.262347
3b, S11a	TRAC-B2M	Pulse	0	0	0	0
3b, S11a	TRAC-B2M	BE4 RNP	0	0	0	0
3b, S11a	TRAC-B2M	coBE4 mRNA 1.5ug	0	0	0	0
3b, S11a	TRAC-B2M	coBE4 mRNA 4ug	0	0	0	0
3b, S11a	TRAC-B2M	Cas9 RNP	0.851933	0.67978	0.934116	0.896496
3b, S11a	TRAC-B2M	Cas9 mRNA 1.5ug	1.50665	1.22418	1.08427	1.11909
3b, S11a	TRAC-B2M	Cas9 mRNA 4ug	1.97724	1.98869	2.18121	2.02399
3b, S11b	B2M-PDCD1	Pulse	0	0	0	0
3b, S11b	B2M-PDCD1	BE4 RNP	0.0224955	0	0.0251404	0.0174429
3b, S11b	B2M-PDCD1	coBE4 mRNA 1.5ug	0	0	0	0
3b, S11b	B2M-PDCD1	coBE4 mRNA 4ug	0	0	0	0
3b, S11b	B2M-PDCD1	Cas9 RNP	0.486084	0.512539	0.577756	0.713056
3b, S11b	B2M-PDCD1	Cas9 mRNA 1.5ug	0.739469	0.775392	0.605203	0.674157
3b, S11b	B2M-PDCD1	Cas9 mRNA 4ug	0.637143	0.690496	0.714335	0.646465
3b, S11c	TRAC-PDCD1	Pulse	0	0	0	0
3b, S11c	TRAC-PDCD1	BE4 RNP			0.00982994	0
3b, S11c	TRAC-PDCD1	coBE4 mRNA 1.5ug	0	0	0	0
3b, S11c	TRAC-PDCD1	coBE4 mRNA 4ug	0	0	0	0
3b, S11c	TRAC-PDCD1	Cas9 RNP	0.169905	0.104563	0.186456	0.139436
3b, S11c	TRAC-PDCD1	Cas9 mRNA 1.5ug	0.441134	0.427939	0.310305	0.191726
3b, S11c	TRAC-PDCD1	Cas9 mRNA 4ug	0.472583	0.501456	0.337014	0.402564
3b, S12	B2M-PDCD1OT	Pulse	0.00590633	0	0	0
3b, S12	B2M-PDCD1OT	BE4 RNP	0	0.00637024	0.0142725	0
3b, S12	B2M-PDCD1OT	coBE4 mRNA 1.5ug	0.0133878	0.00678518	0	0
3b, S12	B2M-PDCD1OT	coBE4 mRNA 4ug	0	0	0	0
3b, S12	B2M-PDCD1OT	Cas9 RNP	0.0585095	0.0747943	0.0322248	0
3b, S12	B2M-PDCD1OT	Cas9 mRNA 1.5ug	0.129059	0.166751	0.128875	0.102557
3b, S12	B2M-PDCD1OT	Cas9 mRNA 4ug	0.284403	0.179033	0.13816	0.187396
3b, S12	PDCD1-PDCD1OT	Pulse	0	0	0	0
3b, S12	PDCD1-PDCD1OT	BE4 RNP	0	0	0.00710681	0
3b, S12	PDCD1-PDCD1OT	coBE4 mRNA 1.5ug	0.0070141	0	0	0
3b, S12	PDCD1-PDCD1OT	coBE4 mRNA 4ug	0	0	0	0
3b, S12	PDCD1-PDCD1OT	Cas9 RNP	0.0123396	0	0.00853388	0.00861623
3b, S12	PDCD1-PDCD1OT	Cas9 mRNA 1.5ug	0.00725111	0.0138918	0.00751767	0.0352187
3b, S12	PDCD1-PDCD1OT	Cas9 mRNA 4ug	0.0248124	0.0465518	0.020183	0.0426197
3b, S12	TRAC-PDCD1OT	Pulse	0	0	0	0
3b, S12	TRAC-PDCD1OT	BE4 RNP	0	0	0	0
3b, S12	TRAC-PDCD1OT	coBE4 mRNA 1.5ug	0	0	0	0
3b, S12	TRAC-PDCD1OT	coBE4 mRNA 4ug	0	0	0	0
3b, S12	TRAC-PDCD1OT	Cas9 RNP	0.0187289	0	0	0
3b, S12	TRAC-PDCD1OT	Cas9 mRNA 1.5ug	0.00663306	0	0	0
3b, S12	TRAC-PDCD1OT	Cas9 mRNA 4ug	0.01294	0.00684885	0	0.0136091
3b, S12	PDCD1OT-B2M	Pulse	0	0.00696379	0.0071053	0.0222074
3b, S12	PDCD1OT-B2M	BE4 RNP	0	0.0123701	0.00750075	0
3b, S12	PDCD1OT-B2M	coBE4 mRNA 1.5ug	0	0	0	0
3b, S12	PDCD1OT-B2M	coBE4 mRNA 4ug	0	0	0	0
3b, S12	PDCD1OT-B2M	Cas9 RNP	0.0792103	0.0628773	0.044839	0.0276167
3b, S12	PDCD1OT-B2M	Cas9 mRNA 1.5ug	0.116321	0.103192	0.11256	0.105346
3b, S12	PDCD1OT-B2M	Cas9 mRNA 4ug	0.251206	0.233247	0.317316	0.245237
3b, S12	PDCD1OT-PDCD1	Pulse	0	0	0	0
3b, S12	PDCD1OT-PDCD1	BE4 RNP	0	0	0	0
3b, S12	PDCD1OT-PDCD1	coBE4 mRNA 1.5ug	0	0	0	0
3b, S12	PDCD1OT-PDCD1	coBE4 mRNA 4ug	0	0	0	0
3b, S12	PDCD1OT-PDCD1	Cas9 RNP	0	0.0058459	0.0122557	0.0126968
3b, S12	PDCD1OT-PDCD1	Cas9 mRNA 1.5ug	0	0.00657635	0.0183497	0.0193911
3b, S12	PDCD1OT-PDCD1	Cas9 mRNA 4ug	0.0321854	0.0313991	0.045861	0.0358449
3b, S12	PDCD1OT-TRAC	Pulse	0	0	0	0
3b, S12	PDCD1OT-TRAC	BE4 RNP	0	0	0	0
3b, S12	PDCD1OT-TRAC	coBE4 mRNA 1.5ug	0	0	0	0
3b, S12	PDCD1OT-TRAC	coBE4 mRNA 4ug	0	0	0	0
3b, S12	PDCD1OT-TRAC	Cas9 RNP	0.0132758	0	0	0
3b, S12	PDCD1OT-TRAC	Cas9 mRNA 1.5ug	0.00677966	0.0136045	0.00750075	0.0214915
3b, S12	PDCD1OT-TRAC	Cas9 mRNA 4ug	0.0139266	0.0271278	0.0154036	0.00714439

## Sheet: Figure 4
Figure	Cell Population	Cytokine	Condition	Rep 1	Rep 2
4b	CD4+	IFNg	Pulse -LV	17	15.3
4b	CD4+	IFNg	Pulse +LV	25.3	20.5
4b	CD4+	IFNg	coBE4 -LV	24.7	22.4
4b	CD4+	IFNg	coBE4 +LV	40	23.9
4b	CD4+	IL-2	Pulse -LV	88.1	92.3
4b	CD4+	IL-2	Pulse +LV	84.9	91.6
4b	CD4+	IL-2	coBE4 -LV	89.8	88
4b	CD4+	IL-2	coBE4 +LV	89.7	88.9
4b	CD4+	TNF	Pulse -LV	89.8	93
4b	CD4+	TNF	Pulse +LV	84	86.2
4b	CD4+	TNF	coBE4 -LV	93.9	92.8
4b	CD4+	TNF	coBE4 +LV	90	87
4b	CD8+	IFNg	Pulse -LV	23.2	36
4b	CD8+	IFNg	Pulse +LV	29.5	41.3
4b	CD8+	IFNg	coBE4 -LV	38.9	48.5
4b	CD8+	IFNg	coBE4 +LV	50.4	41.3
4b	CD8+	IL-2	Pulse -LV	81.3	81.2
4b	CD8+	IL-2	Pulse +LV	74	75.9
4b	CD8+	IL-2	coBE4 -LV	83.3	70.1
4b	CD8+	IL-2	coBE4 +LV	79.4	75.9
4b	CD8+	TNF	Pulse -LV	81	79
4b	CD8+	TNF	Pulse +LV	77.4	70.6
4b	CD8+	TNF	coBE4 -LV	85.4	84
4b	CD8+	TNF	coBE4 +LV	84.4	70.6
4d	3:1
4d		K562		Raji		Raji+PDL1
4d	Pulse -LV	0.953552	0.875221	0.980825	0.949185	1.01424	1.02572
4d	BE4 -LV	0.903956	0.768549	1.11985	1.00479	1.03583	1.04915
4d	Pulse +LV	0.845109	0.85554	0.372323	0.224672	0.692696	0.497933
4d	BE4 +LV	0.886046	0.929738	0.276446	0.0556088	0.194763	0.114837
4d	1:1
4d		K562		Raji		Raji+PDL1
4d	Pulse -LV	0.979138	0.911828	0.88271	0.79674	1.06706	0.960496
4d	BE4 -LV	0.773667	0.860264	1.10642	1.11857	0.997244	0.941663
4d	Pulse +LV	0.821295	0.898248	0.661234	0.41419	0.850712	0.686725
4d	BE4 +LV	0.819524	0.845896	0.399808	0.365292	0.283418	0.31695
4d	1:3
4d		K562		Raji		Raji+PDL1
4d	Pulse -LV	0.979138	0.911828	0.88271	0.79674	1.06706	0.960496
4d	BE4 -LV	0.773667	0.860264	1.10642	1.11857	0.997244	0.941663
4d	Pulse +LV	0.821295	0.898248	0.661234	0.41419	0.850712	0.686725
4d	BE4 +LV	0.819524	0.845896	0.399808	0.365292	0.283418	0.31695
4d	No effectors		Max Killing
4d	1	0.981991	0.0650217	0.0686896

## Sheet: Fig S2
Figure	Name	Guide	% C	% T	% G	% A
S2A	BE3_PD1_Ex1_SD	CACCTAcCTAAGAACCATCC	42.29	42.09	6.37	9.26
S2A	BE3_PD1_Ex2_SA	GGAGTcTGAGAGATGGAGAG	64.93	13.97	18.62	2.48
S2A	BE3_PD1_Ex3_SD	GACGTTAcCTCGTGCGGCCC	94.57	3.44	0.46	1.53
S2A	BE3_PD1_Ex4_SA	CcTGCAGAGAAACACACTTG	99.6	0.37	0	0.03
S2A	BE3+PD1-2	GGGGTTcCAGGGCCTGTCTG	54.82	30.53	3.2	11.45
S2A	BE3+PD1-4	CAGTTCcAAACCCTGGTGGT	80.12	13.33	4.22	2.33
S2A	BE3+PD1-5	GGACCcAGACTAGCAGCACC	60.67	32.11	2.48	4.74
S2A	BE4_PD1_Ex1_SD	CACCTAcCTAAGAACCATCC	31.35	60.89	2.9	4.87
S2A	BE4_PD1_Ex2_SA	GGAGTcTGAGAGATGGAGAG	53.96	27.39	15.74	2.91
S2A	BE4_PD1_Ex3_SA	TTCTCTcTGGAAGGGCACAA	57.81	36.94	1.09	4.15
S2A	BE4_PD1_Ex3_SD	GACGTTAcCTCGTGCGGCCC	89.96	7.07	0.59	2.39
S2A	BE4+PD1-2	GGGGTTcCAGGGCCTGTCTG	41.69	50.24	2.67	5.4
S2A	BE4+PD1-5	GGACCcAGACTAGCAGCACC	73.62	22.15	1.77	2.46
S2A	T_BE_10 A BE3 PDCD1_1 Ex.3 SA	TTCTCTcTGGAAGGGCACAA	65.95	24.7	2.28	7.07
S2A	T_BE_10 A BE4 PDCD1_1 Ex.3 SA	TTCTCTcTGGAAGGGCACAA	68.76	25.57	1.44	4.23
S2A	T_BE_10 B BE3 PDCD1_1 Ex.3 SA	TTCTCTcTGGAAGGGCACAA	59.08	29.67	1.7	9.55
S2A	T_BE_10 B BE4 PDCD1_1 Ex.3 SA	TTCTCTcTGGAAGGGCACAA	61.63	32.7	1.51	4.16
S2A	T_BE_7 D BE3 PDCD1_1 Ex.3 SA ctrl	TTCTCTcTGGAAGGGCACAA	99.92	0.05	0.01	0.02
S2A	T_BE_7 A BE4 PDCD1_1 Ex.3 SA ctrl	TTCTCTcTGGAAGGGCACAA	99.95	0.04	0.01	0
S2A	T_BE_10 A BE3 PDCD1_1 Ex.4 SA	CcTGCAGAGAAACACACTTG	98.84	0.82	0.19	0.15
S2A	T_BE_10 A BE4 PDCD1_1 Ex.4 SA	CcTGCAGAGAAACACACTTG	98.3	1.43	0.11	0.16
S2A	T_BE_10 B BE3 PDCD1_1 Ex.4 SA	CcTGCAGAGAAACACACTTG	99.43	0.51	0	0.06
S2A	T_BE_10 B BE4 PDCD1_1 Ex.4 SA	CcTGCAGAGAAACACACTTG	98.6	1.26	0.01	0.13
S2A	T_BE_7 D BE3 PDCD1_1 Ex.4 SA ctrl	CcTGCAGAGAAACACACTTG	99.96	0.03	0	0.01
S2A	T_BE_7 A BE3 PDCD1_1 Ex.4 SA ctrl	CcTGCAGAGAAACACACTTG	99.96	0.04	0	0
S2A	T_BE_10 A BE3 PDCD1_1 Ex.1 SD	CACCTAcCTAAGAACCATCC	34.51	48.25	5.69	11.55
S2A	T_BE_10 A BE4 PDCD1_1 Ex.1 SD	CACCTAcCTAAGAACCATCC	27.67	64.71	2.7	4.92
S2A	T_BE_10 B BE3 PDCD1_1 Ex.1 SD	CACCTAcCTAAGAACCATCC	32.19	50.16	5.59	12.06
S2A	T_BE_10 B BE4 PDCD1_1 Ex.1 SD	CACCTAcCTAAGAACCATCC	32.19	57.25	3.44	7.12
S2A	T_BE_7 D BE3 PDCD1_1 Ex.1 SD ctrl	CACCTAcCTAAGAACCATCC	99.89	0.11	0	0
S2A	T_BE_7 A BE3 PDCD1_1 Ex.1 SD ctrl	CACCTAcCTAAGAACCATCC	99.98	0.01	0	0.01
S2A	T_BE_7 AR Cas9 PDCD1_1_2	GGGGTTcCAGGGCCTGTCTG	95.59	4.17	0.16	0.08
S2A	T_BE_7 AR BE3 PDCD1_1_2	GGGGTTcCAGGGCCTGTCTG	49.23	34.84	3.68	12.25
S2A	T_BE_7 AR BE4 PDCD1_1_2	GGGGTTcCAGGGCCTGTCTG	48.92	39.8	2.94	8.34
S2A	T_BE_10 A BE3 PDCD1_1 Ex.2 SA	GGAGTcTGAGAGATGGAGAG	52.47	22.22	21.16	4.15
S2A	T_BE_10 A BE4 PDCD1_1 Ex.2 SA	GGAGTcTGAGAGATGGAGAG	53.26	28.44	15.07	3.23
S2A	T_BE_7 B Cas9 PDCD1_1_2	GGGGTTcCAGGGCCTGTCTG	93.63	5.74	0.24	0.39
S2A	T_BE_7 B BE3 PDCD1_1_2	GGGGTTcCAGGGCCTGTCTG	76.74	17.95	1.25	4.06
S2A	T_BE_7 B BE4 PDCD1_1_2	GGGGTTcCAGGGCCTGTCTG	70.3	26.45	0.94	2.31
S2A	T_BE_10 B BE3 PDCD1_1 Ex.2 SA	GGAGTcTGAGAGATGGAGAG	56.55	20.2	19.48	3.77
S2A	T_BE_10 B BE4 PDCD1_1 Ex.2 SA	GGAGTcTGAGAGATGGAGAG	57.43	26.58	13.06	2.93
S2A	T_BE_7 D BE3 PDCD1_1_2 ctrl	GGGGTTcCAGGGCCTGTCTG	99.87	0.04	0.06	0.03
S2A	T_BE_7 D BE4 PDCD1_1_2 ctrl	GGGGTTcCAGGGCCTGTCTG	99.89	0.04	0.04	0.03
S2A	T_BE_7 A BE3 PDCD1_1_2 ctrl	GGGGTTcCAGGGCCTGTCTG	93.09	6.82	0.06	0.03
S2A	T_BE_7 A BE4 PDCD1_1_2 ctrl	GGGGTTcCAGGGCCTGTCTG	97.43	2.16	0.07	0.34
S2A	T_BE_7 D BE3 PDCD1_1 Ex.2 SA ctrl	GGAGTcTGAGAGATGGAGAG	99.89	0.03	0.06	0.02
S2A	T_BE_7 A BE3 PDCD1_1 Ex.2 SA ctrl	GGAGTcTGAGAGATGGAGAG	99.92	0.01	0.06	0.01
S2A	T_BE_7 AR BE3 PDCD1_1_4	CAGTTCcAAACCCTGGTGGT	77.25	14.81	6.35	1.59
S2A	T_BE_7 AR BE4 PDCD1_1_4	CAGTTCcAAACCCTGGTGGT	80.38	14.38	4.13	1.11
S2A	T_BE_7 AR BE3 PDCD1_1_5	GGACCcAGACTAGCAGCACC	73.21	20.87	3.92	2
S2A	T_BE_10 A BE3 PDCD1_1 Ex.3 SD	GACGTTAcCTCGTGCGGCCC	90.04	6.18	1.42	2.36
S2A	T_BE_10 A BE4 PDCD1_1 Ex.3 SD	GACGTTAcCTCGTGCGGCCC	87.33	9.82	0.95	1.9
S2A	T_BE_7 B BE3 PDCD1_1_4	CAGTTCcAAACCCTGGTGGT	88	8.43	2.49	1.08
S2A	T_BE_7 B BE4 PDCD1_1_4	CAGTTCcAAACCCTGGTGGT	85.7	11.25	2.19	0.86
S2A	T_BE_7 B BE3 PDCD1_1_5	GGACCcAGACTAGCAGCACC	86.19	10.78	1.09	1.94
S2A	T_BE_7 B BE4 PDCD1_1_5	GGACCcAGACTAGCAGCACC	82.64	14.9	1.26	1.2
S2A	T_BE_10 B BE3 PDCD1_1 Ex.3 SD	GACGTTAcCTCGTGCGGCCC	90.42	6.41	0.93	2.24
S2A	T_BE_10 B BE4 PDCD1_1 Ex.3 SD	GACGTTAcCTCGTGCGGCCC	87.17	9.3	1.18	2.35
S2A	T_BE_7 D BE3 PDCD1_1_4 ctrl	CAGTTCcAAACCCTGGTGGT	99.73	0.03	0.06	0.18
S2A	T_BE_7 A BE4 PDCD1_1_4 ctrl	CAGTTCcAAACCCTGGTGGT	99.63	0.03	0.08	0.26
S2A	T_BE_7 D BE3 PDCD1_1_5 ctrl	GGACCcAGACTAGCAGCACC	99.46	0.05	0.03	0.46
S2A	T_BE_7 A BE4 PDCD1_1_5 ctrl	GGACCcAGACTAGCAGCACC	99.47	0.07	0	0.46
S2A	T_BE_7 D BE3 PDCD1_1_2	GGGGTTcCAGGGCCTGTCTG	99.83	0.08	0.03	0.06
S2A	T_BE_7 D BE4 PDCD1_1_2	GGGGTTcCAGGGCCTGTCTG	99.87	0.05	0.02	0.06
S2A	T_BE_7 D BE3 PDCD1_1_4	CAGTTCcAAACCCTGGTGGT	50.37	34.31	3.75	11.57
S2A	T_BE_7 D BE4 PDCD1_1_4	CAGTTCcAAACCCTGGTGGT	45.21	46.09	2.56	6.14
S2A	T_BE_7 D BE3 PDCD1_1_5	GGACCcAGACTAGCAGCACC	69.78	24.56	3.33	2.33
S2A	T_BE_7 D BE4 PDCD1_1_5	GGACCcAGACTAGCAGCACC	69.79	27.14	1.7	1.37
S2A	T_BE_D 14 BE3 PD 1 4 PD1_4	CAGTTCcAAACCCTGGTGGT	80.09	14.22	4.3	1.39
S2A	T_BE_D 19 BE4 PD 1 4 PD1_4	CAGTTCcAAACCCTGGTGGT	76.07	19.81	3.26	0.86
S2A	T_BE_D 15 BE3 PD 1 5 PD1_5	GGACCcAGACTAGCAGCACC	69.78	24.56	3.33	2.33
S2A	T_BE_D 20 BE4 PD 1 5 PD1_5	GGACCcAGACTAGCAGCACC	69.79	27.14	1.7	1.37
S2B	BE3+TRAC1_Ex1_SD	CTTAcCTGGGCTGGGGAAGA	29.02	52.71	2.81	15.46
S2B	BE3+TRAC2_Ex3_SA	TTCGTATcTGTAAAACCAAG	21.61	43.04	24.48	10.88
S2B	BE3+TRAC3_pm	TTTcAAAACCTGTCAGTGAT	75.97	19.06	4.7	0.27
S2B	BE3+TRAC4_pm	TTcAAAACCTGTCAGTGATT	70.38	21	7.85	0.77
S2B	BE4+TRAC1_Ex1_SD	CTTAcCTGGGCTGGGGAAGA	20.52	72.06	1.5	5.92
S2B	BE4+TRAC2_Ex3_SA	TTCGTATcTGTAAAACCAAG	18.39	62.83	13.25	5.53
S2B	BE4+TRAC3_pm	TTTcAAAACCTGTCAGTGAT	80.18	17.57	2.1	0.15
S2B	BE4+TRAC4_pm	TTcAAAACCTGTCAGTGATT	65.18	30.84	3.38	0.61
S2B	T_BE_7 AR BE3 TRAC_1 Ex.1 SD	CTTAcCTGGGCTGGGGAAGA	15.21	65.73	3.3	15.76
S2B	T_BE_7 AR BE4 TRAC_1 Ex.1 SD	CTTAcCTGGGCTGGGGAAGA	25.53	62.96	2.12	9.39
S2B	T_BE_7 B BE3 TRAC_1 Ex.1 SD	CTTAcCTGGGCTGGGGAAGA	40.53	45.03	2.35	12.09
S2B	T_BE_7 B BE4 TRAC_1 Ex.1 SD	CTTAcCTGGGCTGGGGAAGA	38.14	52.21	1.64	8.01
S2B	T_BE_7 D BE3 TRAC_1 Ex.1 SD ctrl	CTTAcCTGGGCTGGGGAAGA	99.59	0.24	0.01	0.16
S2B	T_BE_7 A BE3 TRAC_1 Ex.1 SD ctrl	CTTAcCTGGGCTGGGGAAGA	99.76	0.05	0	0.19
S2B	T_BE_7 AR BE3 TRAC_2 Ex.3 SA	TTCGTATcTGTAAAACCAAG	17.23	40.4	30.44	11.93
S2B	T_BE_7 AR BE4 TRAC_2 Ex.3 SA	TTCGTATcTGTAAAACCAAG	33.58	38.52	19.75	8.15
S2B	T_BE_9 A BE3 TRAC_3	TTTcAAAACCTGTCAGTGAT	76.42	16.63	6.71	0.24
S2B	T_BE_9 A BE4 TRAC_3	TTTcAAAACCTGTCAGTGAT	67.64	29.63	2.55	0.18
S2B	T_BE_9 A BE3 TRAC_4	TTcAAAACCTGTCAGTGATT	74.88	15.8	8.36	0.96
S2B	T_BE_9 A BE4 TRAC_4	TTcAAAACCTGTCAGTGATT	66.45	28.96	3.97	0.62
S2B	T_BE_7 B BE3 TRAC_2 Ex.3 SA	TTCGTATcTGTAAAACCAAG	48.11	23.29	19.53	9.07
S2B	T_BE_7 B BE4 TRAC_2 Ex.3 SA	TTCGTATcTGTAAAACCAAG	32.69	45.22	16.46	5.63
S2B	T_BE_9 B BE3 TRAC_3	TTTcAAAACCTGTCAGTGAT	69.37	24.45	5.91	0.27
S2B	T_BE_9 B BE4 TRAC_3	TTTcAAAACCTGTCAGTGAT	71.63	25.94	2.28	0.15
S2B	T_BE_9 B BE3 TRAC_4	TTcAAAACCTGTCAGTGATT	69.7	20.42	9.13	0.75
S2B	T_BE_9 B BE4 TRAC_4	TTcAAAACCTGTCAGTGATT	65.81	29.91	3.74	0.54
S2B	T_BE_7 D BE3 TRAC_2 Ex.3 SA ctrl	TTCGTATcTGTAAAACCAAG	99.95	0.02	0.02	0.01
S2B	T_BE_7 A BE3 TRAC_2 Ex.3 SA ctrl	TTCGTATcTGTAAAACCAAG	99.9	0.03	0.07	0
S2B	T_BE_7 D BE3 TRAC_3 ctrl	CTTAcCTGGGCTGGGGAAGA	99.95	0.04	0	0.01
S2B	T_BE_7 A BE3 TRAC_3 ctrl	CTTAcCTGGGCTGGGGAAGA	99.96	0.02	0.01	0.01
S2B	T_BE_7 D BE3 TRAC_4 ctrl	CTTAcCTGGGCTGGGGAAGA	99.95	0.04	0	0.01
S2B	T_BE_7 A BE3 TRAC_4 ctrl	CTTAcCTGGGCTGGGGAAGA	99.96	0.02	0.01	0.01
S2B	T_BE_7 D Cas9 TRAC_1 Ex.1 SD	CTTAcCTGGGCTGGGGAAGA	99.79	0.05	0.01	0.15
S2B	T_BE_7 D BE3 TRAC_1 Ex.1 SD	CTTAcCTGGGCTGGGGAAGA	26.72	54.43	3.28	15.57
S2B	T_BE_7 D BE4 TRAC_1 Ex.1 SD	CTTAcCTGGGCTGGGGAAGA	34.78	53.77	1.88	9.57
S2B	T_BE_7 D Cas9 TRAC_2 Ex.3 SA	TTCGTATcTGTAAAACCAAG	99.95	0.02	0.02	0.01
S2B	T_BE_7 D BE3 TRAC_2 Ex.3 SA	TTCGTATcTGTAAAACCAAG	32.57	32.63	24.11	10.69
S2B	T_BE_7 D BE4 TRAC_2 Ex.3 SA	TTCGTATcTGTAAAACCAAG	34.8	39.12	18.32	7.76
S2C	BE3_B2M_Ex1_SD	ACTCAcGCTGGATAGCCTCC	28.62	48.55	9.01	13.82
S2C	BE3_B2M_Ex4_SA	TCGATcTATGAAAAAGACAG	19.51	31.43	38.25	10.81
S2C	BE4_B2M_Ex1_SD	ACTCAcGCTGGATAGCCTCC	24.33	60.24	7.19	8.23
S2C	BE4_B2M_Ex4_SA	TCGATcTATGAAAAAGACAG	19.73	59.69	15.71	4.87
S2C	T_BE_10 A BE3 B2M Ex.1 SD	ACTCAcGCTGGATAGCCTCC	24.05	53.14	6.58	16.23
S2C	T_BE_10 A BE4 B2M Ex.1 SD	ACTCAcGCTGGATAGCCTCC	17.79	71.95	2.76	7.5
S2C	T_BE_10 A BE3 B2M Ex.2 pm	CTTACCCcACTTAACTATCT	80.57	17.82	0.11	1.5
S2C	T_BE_10 A BE4 B2M Ex.2 pm	CTTACCCcACTTAACTATCT	61.1	37.9	0.07	0.93
S2C	T_BE_10 B BE3 B2M Ex.1 SD	ACTCAcGCTGGATAGCCTCC	99.95	0.04	0	0.01
S2C	T_BE_10 B BE4 B2M Ex.1 SD	ACTCAcGCTGGATAGCCTCC	99.94	0.04	0.02	0
S2C	T_BE_10 B BE3 B2M Ex.2 pm	CTTACCCcACTTAACTATCT	55.35	33.26	3.28	8.11
S2C	T_BE_10 B BE4 B2M Ex.2 pm	CTTACCCcACTTAACTATCT	45.98	47.91	1.81	4.3
S2C	T_BE_10 A BE3 B2M Ex.3 SA	TCGATcTATGAAAAAGACAG	25.13	27.81	35.26	11.8
S2C	T_BE_10 A BE4 B2M Ex.3 SA	TCGATcTATGAAAAAGACAG	23.95	50.36	18.92	6.77
S2C	T_BE_10 B BE3 B2M Ex.3 SA	TCGATcTATGAAAAAGACAG	22.03	42.19	25.19	10.59
S2C	T_BE_10 B BE4 B2M Ex.3 SA	TCGATcTATGAAAAAGACAG	26.06	51.01	16.75	6.18
S2C	T_BE_C 26 B2M Ex1 SD BE4 B2M	ACTCAcGCTGGATAGCCTCC	19.85	67.17	3.73	9.25
S2C	T_BE_A 18 B2M Ex2 pmSTOP BE3 B2M_Ex_2	CTTACCCcACTTAACTATCT	80.57	17.82	0.11	1.5
S2C	T_BE_A 28 B2M Ex2 pmSTOP BE4 B2M_Ex_2	CTTACCCcACTTAACTATCT	61.1	37.9	0.07	0.93
S2C	T_BE_A 17 B2M Ex3 SA BE3 B2M_Ex_3	TCGATcTATGAAAAAGACAG	25.13	27.81	35.26	11.8
S2C	T_BE_A 27 B2M Ex3 SA BE4 B2M_Ex_3	TCGATcTATGAAAAAGACAG	23.95	50.36	18.92	6.77
S2C	T_BE_A 1 BE4 B2M Ex1 SD ctrl B2M	ACTCAcGCTGGATAGCCTCC	99.63	0.06	0.03	0.28
S2C	T_BE_A 1 BE4 B2M Ex2 pm ctrl B2M_Ex_2	CTTACCCcACTTAACTATCT	98.75	0.41	0.03	0.81
S2C	T_BE_B 27 B2M Ex3 SA BE4 B2M_Ex_3	TCGATcTATGAAAAAGACAG	26.06	51.01	16.75	6.18

## Sheet: Fig S3
Figure	Name	Guide	% WT length	% Indel	% Out-of-Frame Indel	% In-Frame Indel
S3A	BE3_PD1_Ex1_SD	CACCTAcCTAAGAACCATCC	92.9	7.1	5.6	1.5
S3A	BE3_PD1_Ex2_SA	GGAGTcTGAGAGATGGAGAG	88.9	11.1	7.6	3.5
S3A	BE3_PD1_Ex3_SD	GACGTTAcCTCGTGCGGCCC	99.9	0.1	0.1	0
S3A	BE3_PD1_Ex4_SA	CcTGCAGAGAAACACACTTG	85.7	14.3	10.1	4.2
S3A	BE3+PD1-2	GGGGTTcCAGGGCCTGTCTG	88.7	11.3	7.6	3.7
S3A	BE3+PD1-4	CAGTTCcAAACCCTGGTGGT	99.1	0.9	0.7	0.2
S3A	BE3+PD1-5	GGACCcAGACTAGCAGCACC	96.9	3.1	2.7	0.4
S3A	BE4_PD1_Ex1_SD	CACCTAcCTAAGAACCATCC	88.4	11.6	7.9	3.7
S3A	BE4_PD1_Ex2_SA	GGAGTcTGAGAGATGGAGAG	86.2	13.8	9.5	4.3
S3A	BE4_PD1_Ex3_SA	TTCTCTcTGGAAGGGCACAA	77.5	22.5	18.6	3.9
S3A	BE4_PD1_Ex3_SD	GACGTTAcCTCGTGCGGCCC	99.7	0.3	0.2	0.1
S3A	BE4+PD1-2	GGGGTTcCAGGGCCTGTCTG	91.7	8.3	5.5	2.8
S3A	BE4+PD1-5	GGACCcAGACTAGCAGCACC	98.6	1.4	0.9	0.5
S3A	T_BE_10 A BE3 PDCD1_1 Ex.3 SA	TTCTCTcTGGAAGGGCACAA	79.89	20.11	17.42	2.69
S3A	T_BE_10 A BE4 PDCD1_1 Ex.3 SA	TTCTCTcTGGAAGGGCACAA	82.28	17.72	15.49	2.23
S3A	T_BE_10 B BE3 PDCD1_1 Ex.3 SA	TTCTCTcTGGAAGGGCACAA	76.31	23.69	20.34	3.35
S3A	T_BE_10 B BE4 PDCD1_1 Ex.3 SA	TTCTCTcTGGAAGGGCACAA	80.1	19.9	17.47	2.43
S3A	T_BE_7 D BE3 PDCD1_1 Ex.3 SA ctrl	TTCTCTcTGGAAGGGCACAA	99.96	0.04	0.04	0
S3A	T_BE_7 A BE4 PDCD1_1 Ex.3 SA ctrl	TTCTCTcTGGAAGGGCACAA	99.98	0.02	0.02	0
S3A	T_BE_10 A BE3 PDCD1_1 Ex.4 SA	CcTGCAGAGAAACACACTTG	91.66	8.34	6.73	1.61
S3A	T_BE_10 A BE4 PDCD1_1 Ex.4 SA	CcTGCAGAGAAACACACTTG	93.75	6.25	5.16	1.09
S3A	T_BE_10 B BE3 PDCD1_1 Ex.4 SA	CcTGCAGAGAAACACACTTG	92.94	7.06	5.18	1.88
S3A	T_BE_10 B BE4 PDCD1_1 Ex.4 SA	CcTGCAGAGAAACACACTTG	91.21	8.79	6.75	2.04
S3A	T_BE_7 D BE3 PDCD1_1 Ex.4 SA ctrl	CcTGCAGAGAAACACACTTG	99.99	0.01	0.01	0
S3A	T_BE_7 A BE3 PDCD1_1 Ex.4 SA ctrl	CcTGCAGAGAAACACACTTG	99.99	0.01	0.01	0
S3A	T_BE_10 A BE3 PDCD1_1 Ex.1 SD	CACCTAcCTAAGAACCATCC	91.22	8.78	6.15	2.63
S3A	T_BE_10 A BE4 PDCD1_1 Ex.1 SD	CACCTAcCTAAGAACCATCC	91.81	8.19	5.7	2.49
S3A	T_BE_10 B BE3 PDCD1_1 Ex.1 SD	CACCTAcCTAAGAACCATCC	91.07	8.93	6.56	2.37
S3A	T_BE_10 B BE4 PDCD1_1 Ex.1 SD	CACCTAcCTAAGAACCATCC	91.31	8.69	6.37	2.32
S3A	T_BE_7 D BE3 PDCD1_1 Ex.1 SD ctrl	CACCTAcCTAAGAACCATCC	99.94	0.06	0.06	0
S3A	T_BE_7 A BE3 PDCD1_1 Ex.1 SD ctrl	CACCTAcCTAAGAACCATCC	99.97	0.03	0.03	0
S3A	T_BE_7 AR Cas9 PDCD1_1_2	GGGGTTcCAGGGCCTGTCTG	37.45	62.55	45.66	16.89
S3A	T_BE_7 AR BE3 PDCD1_1_2	GGGGTTcCAGGGCCTGTCTG	94.62	5.38	3.13	2.25
S3A	T_BE_7 AR BE4 PDCD1_1_2	GGGGTTcCAGGGCCTGTCTG	96.04	3.96	3.06	0.9
S3A	T_BE_10 A BE3 PDCD1_1 Ex.2 SA	GGAGTcTGAGAGATGGAGAG	93.89	6.11	4.4	1.71
S3A	T_BE_10 A BE4 PDCD1_1 Ex.2 SA	GGAGTcTGAGAGATGGAGAG	93.56	6.44	4.45	1.99
S3A	T_BE_7 B Cas9 PDCD1_1_2	GGGGTTcCAGGGCCTGTCTG	53.03	46.97	34.24	12.73
S3A	T_BE_7 B BE3 PDCD1_1_2	GGGGTTcCAGGGCCTGTCTG	98.29	1.71	1.59	0.12
S3A	T_BE_7 B BE4 PDCD1_1_2	GGGGTTcCAGGGCCTGTCTG	98.07	1.93	1.67	0.26
S3A	T_BE_10 B BE3 PDCD1_1 Ex.2 SA	GGAGTcTGAGAGATGGAGAG	93.86	6.14	4.13	2.01
S3A	T_BE_10 B BE4 PDCD1_1 Ex.2 SA	GGAGTcTGAGAGATGGAGAG	93.82	6.18	3.96	2.22
S3A	T_BE_7 D BE3 PDCD1_1_2 ctrl	GGGGTTcCAGGGCCTGTCTG	98.95	1.05	1.05	0
S3A	T_BE_7 D BE4 PDCD1_1_2 ctrl	GGGGTTcCAGGGCCTGTCTG	99.15	0.85	0.85	0
S3A	T_BE_7 A BE3 PDCD1_1_2 ctrl	GGGGTTcCAGGGCCTGTCTG	99.09	0.91	0.91	0
S3A	T_BE_7 A BE4 PDCD1_1_2 ctrl	GGGGTTcCAGGGCCTGTCTG	99.09	0.91	0.91	0
S3A	T_BE_7 D BE3 PDCD1_1 Ex.2 SA ctrl	GGAGTcTGAGAGATGGAGAG	99.91	0.09	0.09	0
S3A	T_BE_7 A BE3 PDCD1_1 Ex.2 SA ctrl	GGAGTcTGAGAGATGGAGAG	99.91	0.09	0.09	0
S3A	T_BE_7 AR BE3 PDCD1_1_4	CAGTTCcAAACCCTGGTGGT	98.59	1.41	1.22	0.19
S3A	T_BE_7 AR BE4 PDCD1_1_4	CAGTTCcAAACCCTGGTGGT	98.87	1.13	0.79	0.34
S3A	T_BE_7 AR BE3 PDCD1_1_5	GGACCcAGACTAGCAGCACC	96.75	3.25	2.05	1.2
S3A	T_BE_10 A BE3 PDCD1_1 Ex.3 SD	GACGTTAcCTCGTGCGGCCC	99.63	0.37	0.29	0.08
S3A	T_BE_10 A BE4 PDCD1_1 Ex.3 SD	GACGTTAcCTCGTGCGGCCC	99.35	0.65	0.45	0.2
S3A	T_BE_7 B BE3 PDCD1_1_4	CAGTTCcAAACCCTGGTGGT	99	1	0.85	0.15
S3A	T_BE_7 B BE4 PDCD1_1_4	CAGTTCcAAACCCTGGTGGT	99.63	0.37	0.32	0.05
S3A	T_BE_7 B BE3 PDCD1_1_5	GGACCcAGACTAGCAGCACC	98.23	1.77	1.04	0.73
S3A	T_BE_7 B BE4 PDCD1_1_5	GGACCcAGACTAGCAGCACC	98.32	1.68	0.97	0.71
S3A	T_BE_10 B BE3 PDCD1_1 Ex.3 SD	GACGTTAcCTCGTGCGGCCC	99.6	0.4	0.37	0.03
S3A	T_BE_10 B BE4 PDCD1_1 Ex.3 SD	GACGTTAcCTCGTGCGGCCC	99.7	0.3	0.26	0.04
S3A	T_BE_7 D BE3 PDCD1_1_4 ctrl	CAGTTCcAAACCCTGGTGGT	99.98	0.02	0.02	0
S3A	T_BE_7 A BE4 PDCD1_1_4 ctrl	CAGTTCcAAACCCTGGTGGT	99.96	0.04	0.02	0.02
S3A	T_BE_7 D BE3 PDCD1_1_5 ctrl	GGACCcAGACTAGCAGCACC	100	0	0	0
S3A	T_BE_7 A BE4 PDCD1_1_5 ctrl	GGACCcAGACTAGCAGCACC	100	0	0	0
S3A	T_BE_7 D BE3 PDCD1_1_2	GGGGTTcCAGGGCCTGTCTG	99.96	0.04	0.04	0
S3A	T_BE_7 D BE4 PDCD1_1_2	GGGGTTcCAGGGCCTGTCTG	99.98	0.02	0.02	0
S3A	T_BE_7 D BE3 PDCD1_1_4	CAGTTCcAAACCCTGGTGGT	96.39	3.61	2.99	0.62
S3A	T_BE_7 D BE4 PDCD1_1_4	CAGTTCcAAACCCTGGTGGT	96.6	3.4	2.71	0.69
S3A	T_BE_7 D BE3 PDCD1_1_5	GGACCcAGACTAGCAGCACC	95.63	4.37	2.69	1.68
S3A	T_BE_7 D BE4 PDCD1_1_5	GGACCcAGACTAGCAGCACC	97.25	2.75	1.74	1.01
S3A	T_BE_D 14 BE3 PD 1 4 PD1_4	CAGTTCcAAACCCTGGTGGT	98.4	1.6	1.21	0.39
S3A	T_BE_D 19 BE4 PD 1 4 PD1_4	CAGTTCcAAACCCTGGTGGT	98.73	1.27	1.02	0.25
S3A	T_BE_D 15 BE3 PD 1 5 PD1_5	GGACCcAGACTAGCAGCACC	95.63	4.37	2.69	1.68
S3A	T_BE_D 20 BE4 PD 1 5 PD1_5	GGACCcAGACTAGCAGCACC	97.25	2.75	1.74	1.01
S3B	BE3+TRAC1_Ex1_SD	CTTAcCTGGGCTGGGGAAGA	85.2	14.8	9.8	5
S3B	BE3+TRAC2_Ex3_SA	TTCGTATcTGTAAAACCAAG	93.3	6.7	4.5	2.2
S3B	BE3+TRAC3_pm	TTTcAAAACCTGTCAGTGAT	94.2	5.8	4.1	1.7
S3B	BE3+TRAC4_pm	TTcAAAACCTGTCAGTGATT	91	9	6.3	2.7
S3B	BE4+TRAC1_Ex1_SD	CTTAcCTGGGCTGGGGAAGA	93.4	6.6	4.9	1.7
S3B	BE4+TRAC2_Ex3_SA	TTCGTATcTGTAAAACCAAG	97	3	2.4	0.6
S3B	BE4+TRAC3_pm	TTTcAAAACCTGTCAGTGAT	97.9	2.1	1.5	0.6
S3B	BE4+TRAC4_pm	TTcAAAACCTGTCAGTGATT	94.3	5.7	4.1	1.6
S3B	T_BE_7 AR BE3 TRAC_1 Ex.1 SD	CTTAcCTGGGCTGGGGAAGA	92.64	7.36	6.19	1.17
S3B	T_BE_7 AR BE4 TRAC_1 Ex.1 SD	CTTAcCTGGGCTGGGGAAGA	95.31	4.69	3.74	0.95
S3B	T_BE_7 B BE3 TRAC_1 Ex.1 SD	CTTAcCTGGGCTGGGGAAGA	94.69	5.31	4.1	1.21
S3B	T_BE_7 B BE4 TRAC_1 Ex.1 SD	CTTAcCTGGGCTGGGGAAGA	97.16	2.84	2.39	0.45
S3B	T_BE_7 D BE3 TRAC_1 Ex.1 SD ctrl	CTTAcCTGGGCTGGGGAAGA	99.9	0.1	0.09	0.01
S3B	T_BE_7 A BE3 TRAC_1 Ex.1 SD ctrl	CTTAcCTGGGCTGGGGAAGA	99.89	0.11	0.11	0
S3B	T_BE_7 AR BE3 TRAC_2 Ex.3 SA	TTCGTATcTGTAAAACCAAG	94.85	5.15	3.14	2.01
S3B	T_BE_7 AR BE4 TRAC_2 Ex.3 SA	TTCGTATcTGTAAAACCAAG	96.86	3.14	2.18	0.96
S3B	T_BE_9 A BE3 TRAC_3	TTTcAAAACCTGTCAGTGAT	95.2	4.8	2.76	2.04
S3B	T_BE_9 A BE4 TRAC_3	TTTcAAAACCTGTCAGTGAT	98.02	1.98	1.74	0.24
S3B	T_BE_9 A BE3 TRAC_4	TTcAAAACCTGTCAGTGATT	92.71	7.29	4.99	2.3
S3B	T_BE_9 A BE4 TRAC_4	TTcAAAACCTGTCAGTGATT	96.53	3.47	2.68	0.79
S3B	T_BE_7 B BE3 TRAC_2 Ex.3 SA	TTCGTATcTGTAAAACCAAG	95.97	4.03	2.64	1.39
S3B	T_BE_7 B BE4 TRAC_2 Ex.3 SA	TTCGTATcTGTAAAACCAAG	97.47	2.53	1.87	0.66
S3B	T_BE_9 B BE3 TRAC_3	TTTcAAAACCTGTCAGTGAT	97.84	2.16	1.6	0.56
S3B	T_BE_9 B BE4 TRAC_3	TTTcAAAACCTGTCAGTGAT	99.04	0.96	0.68	0.28
S3B	T_BE_9 B BE3 TRAC_4	TTcAAAACCTGTCAGTGATT	95.01	4.99	3.42	1.57
S3B	T_BE_9 B BE4 TRAC_4	TTcAAAACCTGTCAGTGATT	97.9	2.1	1.5	0.6
S3B	T_BE_7 D BE3 TRAC_2 Ex.3 SA ctrl	TTCGTATcTGTAAAACCAAG	99.96	0.04	0.04	0
S3B	T_BE_7 A BE3 TRAC_2 Ex.3 SA ctrl	TTCGTATcTGTAAAACCAAG	99.98	0.02	0.02	0
S3B	T_BE_7 D BE3 TRAC_3 ctrl	CTTAcCTGGGCTGGGGAAGA	99.99	0.01	0.01	0
S3B	T_BE_7 A BE3 TRAC_3 ctrl	CTTAcCTGGGCTGGGGAAGA	100	0	0	0
S3B	T_BE_7 D BE3 TRAC_4 ctrl	CTTAcCTGGGCTGGGGAAGA	99.99	0.01	0.01	0
S3B	T_BE_7 A BE3 TRAC_4 ctrl	CTTAcCTGGGCTGGGGAAGA	100	0	0	0
S3B	T_BE_7 D Cas9 TRAC_1 Ex.1 SD	CTTAcCTGGGCTGGGGAAGA	17.33	82.67	58.4	24.27
S3B	T_BE_7 D BE3 TRAC_1 Ex.1 SD	CTTAcCTGGGCTGGGGAAGA	93.1	6.9	5.44	1.46
S3B	T_BE_7 D BE4 TRAC_1 Ex.1 SD	CTTAcCTGGGCTGGGGAAGA	95.8	4.2	3.44	0.76
S3B	T_BE_7 D Cas9 TRAC_2 Ex.3 SA	TTCGTATcTGTAAAACCAAG	99.98	0.02	0.02	0
S3B	T_BE_7 D BE3 TRAC_2 Ex.3 SA	TTCGTATcTGTAAAACCAAG	95.51	4.49	3.19	1.3
S3B	T_BE_7 D BE4 TRAC_2 Ex.3 SA	TTCGTATcTGTAAAACCAAG	96.91	3.09	2.16	0.93
S3C	BE3_B2M_Ex1_SD	ACTCAcGCTGGATAGCCTCC	78.6	21.4	14.3	7.1
S3C	BE3_B2M_Ex4_SA	TCGATcTATGAAAAAGACAG	96.1	3.9	2.8	1.1
S3C	BE4_B2M_Ex1_SD	ACTCAcGCTGGATAGCCTCC	85.7	14.3	9.4	4.9
S3C	BE4_B2M_Ex4_SA	TCGATcTATGAAAAAGACAG	97.2	2.8	2	0.8
S3C	T_BE_10 A BE3 B2M Ex.1 SD	ACTCAcGCTGGATAGCCTCC	83.21	16.79	11.13	5.66
S3C	T_BE_10 A BE4 B2M Ex.1 SD	ACTCAcGCTGGATAGCCTCC	90.66	9.34	6.21	3.13
S3C	T_BE_10 A BE3 B2M Ex.2 pm	CTTACCCcACTTAACTATCT	72.11	27.89	22.89	5
S3C	T_BE_10 A BE4 B2M Ex.2 pm	CTTACCCcACTTAACTATCT	80.83	19.17	15.31	3.86
S3C	T_BE_10 B BE3 B2M Ex.1 SD	ACTCAcGCTGGATAGCCTCC	99.99	0.01	0.01	0
S3C	T_BE_10 B BE4 B2M Ex.1 SD	ACTCAcGCTGGATAGCCTCC	99.98	0.02	0.02	0
S3C	T_BE_10 B BE3 B2M Ex.2 pm	CTTACCCcACTTAACTATCT	71.08	28.92	23.36	5.56
S3C	T_BE_10 B BE4 B2M Ex.2 pm	CTTACCCcACTTAACTATCT	81.23	18.77	15.05	3.72
S3C	T_BE_10 A BE3 B2M Ex.3 SA	TCGATcTATGAAAAAGACAG	96.2	3.8	2.72	1.08
S3C	T_BE_10 A BE4 B2M Ex.3 SA	TCGATcTATGAAAAAGACAG	97.38	2.62	1.81	0.81
S3C	T_BE_10 B BE3 B2M Ex.3 SA	TCGATcTATGAAAAAGACAG	95.06	4.94	3.63	1.31
S3C	T_BE_10 B BE4 B2M Ex.3 SA	TCGATcTATGAAAAAGACAG	97.38	2.62	1.87	0.75
S3C	T_BE_C 26 B2M Ex1 SD BE4 B2M	ACTCAcGCTGGATAGCCTCC	91.34	8.66	6.01	2.65
S3C	T_BE_A 18 B2M Ex2 pmSTOP BE3 B2M_Ex_2	CTTACCCcACTTAACTATCT	72.11	27.89	22.89	5
S3C	T_BE_A 28 B2M Ex2 pmSTOP BE4 B2M_Ex_2	CTTACCCcACTTAACTATCT	80.83	19.17	15.31	3.86
S3C	T_BE_A 17 B2M Ex3 SA BE3 B2M_Ex_3	TCGATcTATGAAAAAGACAG	96.2	3.8	2.72	1.08
S3C	T_BE_A 27 B2M Ex3 SA BE4 B2M_Ex_3	TCGATcTATGAAAAAGACAG	97.38	2.62	1.81	0.81
S3C	T_BE_A 1 BE4 B2M Ex1 SD ctrl B2M	ACTCAcGCTGGATAGCCTCC	99.98	0.02	0.02	0
S3C	T_BE_A 1 BE4 B2M Ex2 pm ctrl B2M_Ex_2	CTTACCCcACTTAACTATCT	99.97	0.03	0.03	0
S3C	T_BE_B 27 B2M Ex3 SA BE4 B2M_Ex_3	TCGATcTATGAAAAAGACAG	97.38	2.62	1.87	0.75

## Sheet: Fig S4
	TRAC		B2M		PD-1
BE3	8	18	17	32	41	40
BE4	8	14	11	16	30	31

## Sheet: Fig S5
Supplementary Figure 5
	Donor 1 on left	Donor 2 on right
				anti-beta actin
				2018-12-14
	Donor 1 on left	Donor 2 on right
				short exposure (less saturated)
				anti-Cas9
				2018-12-14
	Donor 1 on left	Donor 2 on right
				long exposure (more saturated)
				anti-Cas9
				2018-12-14

## Sheet: Fig S7
	PDCD1
coBE4 alone	0.888647	1.29766	0.81369	1.08441	1.23355	0.682038
coBE4 + 3G					0.0661168	0.0380918
	B2M
coBE4 alone	0.999955	1.00491	0.995131	1.02808	0.94523	1.02669
coBE4 + 3G	0.00169754	0.00227085	0.00205117	0.0444702	0.0493576	0.0491082
	TRAC Ex. 1-2
coBE4 alone	0.962245	0.9929	1.04486	1.088	1.09758	0.81442
coBE4 + 3G	1.69784	1.63473	1.79908	0.798438	1.05674	1.00069
	TRAC Ex. 2-4
coBE4 alone	0.928634	1.03591	1.03546	1.09624	0.972623	0.931141
coBE4 + 3G	3.9257	4.38807	4.49066	2.61299	3.04652	3.09069

## Sheet: Fig S8
Panel	Figure	Name	Guide	% C	% T	% G	% A	% WT length	% Indel	% Out-of-Frame Indel	% In-Frame Indel
OT1A	S8	T_BE_B2M Ex1 SD OnT 1 Pulse alone B2M_OnT	ACTCAcGCTGGATAGCCTCC	99.72	0.06	0.01	0.21	100	0	0	0
OT1A	S8	T_BE_B2M Ex1 SD OT1 1 Pulse alone B2M_OT1	TCTGCCcCTGGATAGCCTCC	99.86	0.05	0.01	0.08	99.97	0.03	0.03	0
OT1A	S8	T_BE_B2M Ex1 SD OT2 1 Pulse alone B2M_OT2	ACTCACcTTCCATAGCCTCC	99.96	0.02	0	0.02	99.98	0.02	0.02	0
OT1A	S8	T_BE_B2M Ex1 SD OT3 1 Pulse alone B2M_OT3	GCTCcTGCTGCATAGCCTCC	99.97	0.02	0	0.01	100	0	0	0
OT1A	S8	T_BE_B2M Ex1 SD OT4 1 Pulse alone B2M_OT4	TCTCAcTGTGGTTAGCCTCC	99.95	0.03	0	0.02	99.99	0.01	0.01	0
OT1A	S8	T_BE_B2M Ex1 SD OT5 1 Pulse alone B2M_OT5	TCTCTcACTGGATAGCCTAC	99.91	0.04	0.01	0.04	99.99	0.01	0.01	0
OT1A	S8	T_BE_B2M Ex1 SD OT6 1 Pulse alone B2M_OT6	TCTCTcACTGGATAGCCTAC	99.9	0.04	0.01	0.05	99.99	0.01	0.01	0
OT1A	S8	T_BE_B2M Ex1 SD OT7 1 Pulse alone B2M_OT7	TCTCTcACTGGATAGCCTAC	99.85	0.04	0.01	0.1	99.99	0.01	0.01	0
OT1A	S8	T_BE_B2M Ex1 SD OT8 1 Pulse alone B2M_OT8	AGCCACcCTGGAGAGCCTCC	99.96	0.01	0	0.03	99.99	0.01	0.01	0
OT1A	S8	T_BE_B2M Ex1 SD OT9 1 Pulse alone B2M_OT9	ACTCCcGCTGGAAAGCCTGC	99.74	0.06	0.02	0.18	99.99	0.01	0.01	0
OT1A	S8	T_BE_B2M Ex1 SD OT10 1 Pulse alone B2M_OT10	CCTCCcGCTGTGTAGCCTCC	99.88	0.07	0.01	0.04	99.99	0.01	0.01	0
OT1B	S8	T_BE_B2M Ex1 SD OnT 1 Cas9 B2M_OnT	ACTCAcGCTGGATAGCCTCC	99.77	0.08	0.05	0.1	8.9	91.1	66.08	25.02
OT1B	S8	T_BE_B2M Ex1 SD OT1 1 Cas9 B2M_OT1	TCTGCCcCTGGATAGCCTCC	99.84	0.06	0.01	0.09	99.97	0.03	0.03	0
OT1B	S8	T_BE_B2M Ex1 SD OT2 1 Cas9 B2M_OT2	ACTCACcTTCCATAGCCTCC	99.95	0.04	0	0.01	99.99	0.01	0.01	0
OT1B	S8	T_BE_B2M Ex1 SD OT3 1 Cas9 B2M_OT3	GCTCcTGCTGCATAGCCTCC	99.97	0.02	0	0.01	100	0	0	0
OT1B	S8	T_BE_B2M Ex1 SD OT4 1 Cas9 B2M_OT4	TCTCAcTGTGGTTAGCCTCC	99.92	0.02	0	0.06	99.98	0.02	0.02	0
OT1B	S8	T_BE_B2M Ex1 SD OT5 1 Cas9 B2M_OT5	TCTCTcACTGGATAGCCTAC	99.84	0.04	0.01	0.11	99.99	0.01	0.01	0
OT1B	S8	T_BE_B2M Ex1 SD OT6 1 Cas9 B2M_OT6	TCTCTcACTGGATAGCCTAC	99.92	0.03	0.01	0.04	99.99	0.01	0.01	0
OT1B	S8	T_BE_B2M Ex1 SD OT7 1 Cas9 B2M_OT7	TCTCTcACTGGATAGCCTAC	99.89	0.04	0.01	0.06	100	0	0	0
OT1B	S8	T_BE_B2M Ex1 SD OT8 1 Cas9 B2M_OT8	AGCCACcCTGGAGAGCCTCC	99.95	0.04	0	0.01	99.99	0.01	0.01	0
OT1B	S8	T_BE_B2M Ex1 SD OT9 1 Cas9 B2M_OT9	ACTCCcGCTGGAAAGCCTGC	99.52	0.16	0.08	0.24	100	0	0	0
OT1B	S8	T_BE_B2M Ex1 SD OT10 1 Cas9 B2M_OT10	CCTCCcGCTGTGTAGCCTCC	99.94	0.03	0	0.03	100	0	0	0
OT1C	S8	T_BE_B2M Ex1 SD OnT 1 BE4 B2M_OnT	ACTCAcGCTGGATAGCCTCC	17.39	68.55	3.32	10.74	89.55	10.45	7.38	3.07
OT1C	S8	T_BE_B2M Ex1 SD OT1 1 BE4 B2M_OT1	TCTGCCcCTGGATAGCCTCC	99.71	0.06	0.03	0.2	100	0	0	0
OT1C	S8	T_BE_B2M Ex1 SD OT2 1 BE4 B2M_OT2	ACTCACcTTCCATAGCCTCC	100	0	0	0	100	0	0	0
OT1C	S8	T_BE_B2M Ex1 SD OT3 1 BE4 B2M_OT3	GCTCcTGCTGCATAGCCTCC	99.96	0.03	0	0.01	100	0	0	0
OT1C	S8	T_BE_B2M Ex1 SD OT5 1 BE4 B2M_OT5	TCTCTcACTGGATAGCCTAC	99.93	0.02	0.01	0.04	100	0	0	0
OT1C	S8	T_BE_B2M Ex1 SD OT6 1 BE4 B2M_OT6	TCTCTcACTGGATAGCCTAC	99.88	0.02	0	0.1	99.99	0.01	0.01	0
OT1C	S8	T_BE_B2M Ex1 SD OT7 1 BE4 B2M_OT7	TCTCTcACTGGATAGCCTAC	99.93	0.04	0	0.03	99.99	0.01	0.01	0
OT1C	S8	T_BE_B2M Ex1 SD OT8 1 BE4 B2M_OT8	AGCCACcCTGGAGAGCCTCC	99.95	0.03	0.01	0.01	99.99	0.01	0.01	0
OT1C	S8	T_BE_B2M Ex1 SD OT9 1 BE4 B2M_OT9	ACTCCcGCTGGAAAGCCTGC	99.59	0.08	0.01	0.32	99.97	0.03	0.03	0
OT1C	S8	T_BE_B2M Ex1 SD OT10 1 BE4 B2M_OT10	CCTCCcGCTGTGTAGCCTCC	100	0	0	0	100	0	0	0
OT2A	S8	T_BE_TRAC2 Ex 3 SA OnT 1 Pulse alone TRAC_OnT	TTCGTATcTGTAAAACCAAG	99.97	0.02	0	0.01	99.95	0.05	0.05	0
OT2A	S8	T_BE_TRAC2 Ex 3 SA OT1 1 Pulse alone TRAC_OT1	TTGGGATcTTTAAAACCAAG	99.9	0.03	0.01	0.06	99.95	0.05	0.05	0
OT2A	S8	T_BE_TRAC2 Ex 3 SA OT2 1 Pulse alone TRAC_OT2	TGAGCATcTGTAAAACCAAG	99.95	0.02	0.01	0.02	99.96	0.04	0.04	0
OT2A	S8	T_BE_TRAC2 Ex 3 SA OT3 1 Pulse alone TRAC_OT3	TTCTAATcTCTAAAACCAAG	99.98	0.02	0	0	99.96	0.04	0.03	0.01
OT2A	S8	T_BE_TRAC2 Ex 3 SA OT4 1 Pulse alone TRAC_OT4	GTGGTATcTGCAAAACCAAG	99.92	0.02	0.02	0.04	99.95	0.05	0.05	0
OT2A	S8	T_BE_TRAC2 Ex 3 SA OT5 1 Pulse alone TRAC_OT5	TCCTcATGTGTAAAACCAAG	99.95	0.03	0	0.02	99.96	0.04	0.04	0
OT2A	S8	T_BE_TRAC2 Ex 3 SA OT6 1 Pulse alone TRAC_OT6	TCTGCATcTTTAAAACCAAG	99.93	0.01	0	0.06	99.98	0.02	0.02	0
OT2A	S8	T_BE_TRAC2 Ex 3 SA OT7 1 Pulse alone TRAC_OT7	TTTGTATcTTTAAAACCATG	99.83	0.04	0	0.13	99.97	0.03	0.03	0
OT2A	S8	T_BE_TRAC2 Ex 3 SA OT8 1 Pulse alone TRAC_OT8	TTcTTATGTGTGAAACCAAG	99.95	0.03	0.01	0.01	99.96	0.04	0.04	0
OT2A	S8	T_BE_TRAC2 Ex 3 SA OT9 1 Pulse alone TRAC_OT9	CTCTCTTcTGTAAAACCAAG	99.97	0.02	0	0.01	99.98	0.02	0.02	0
OT2A	S8	T_BE_TRAC2 Ex 3 SA OT10 1 Pulse alone TRAC_OT10	TGGGTTTcTTTAAAACCAAG	99.93	0.04	0.01	0.02	99.95	0.05	0.05	0
OT2B	S8	T_BE_TRAC2 Ex 3 SA OnT 1 Cas9 TRAC_OnT	TTCGTATcTGTAAAACCAAG	99.74	0.07	0.12	0.07	14.5	85.5	76.72	8.78
OT2B	S8	T_BE_TRAC2 Ex 3 SA OT1 1 Cas9 TRAC_OT1	TTGGGATcTTTAAAACCAAG	99.94	0.03	0	0.03	99.98	0.02	0.02	0
OT2B	S8	T_BE_TRAC2 Ex 3 SA OT2 1 Cas9 TRAC_OT2	TGAGCATcTGTAAAACCAAG	99.91	0	0	0.09	100	0	0	0
OT2B	S8	T_BE_TRAC2 Ex 3 SA OT3 1 Cas9 TRAC_OT3	TTCTAATcTCTAAAACCAAG	99.84	0	0.04	0.12	100	0	0	0
OT2B	S8	T_BE_TRAC2 Ex 3 SA OT5 1 Cas9 TRAC_OT5	TCCTcATGTGTAAAACCAAG	99.91	0.03	0.01	0.05	99.97	0.03	0.03	0
OT2B	S8	T_BE_TRAC2 Ex 3 SA OT6 1 Cas9 TRAC_OT6	TCTGCATcTTTAAAACCAAG	99.94	0	0	0.06	100	0	0	0
OT2B	S8	T_BE_TRAC2 Ex 3 SA OT7 1 Cas9 TRAC_OT7	TTTGTATcTTTAAAACCATG	99.8	0.02	0.01	0.17	99.95	0.05	0.03	0.02
OT2B	S8	T_BE_TRAC2 Ex 3 SA OT9 1 Cas9 TRAC_OT9	CTCTCTTcTGTAAAACCAAG	99.98	0.01	0	0.01	99.97	0.03	0.03	0
OT2B	S8	T_BE_TRAC2 Ex 3 SA OT10 1 Cas9 TRAC_OT10	TGGGTTTcTTTAAAACCAAG	99.94	0.02	0.01	0.03	99.95	0.05	0.05	0
OT2C	S8	T_BE_TRAC2 Ex 3 SA OT2 1 BE4 TRAC_OT2	TGAGCATcTGTAAAACCAAG	99.82	0.09	0.09	0	99.91	0.09	0.09	0
OT2C	S8	T_BE_TRAC2 Ex 3 SA OT3 1 BE4 TRAC_OT3	TTCTAATcTCTAAAACCAAG	99.96	0	0	0.04	99.92	0.08	0.08	0
OT2C	S8	T_BE_TRAC2 Ex 3 SA OT4 1 BE4 TRAC_OT4	GTGGTATcTGCAAAACCAAG	99.96	0	0.04	0	99.92	0.08	0.08	0
OT2C	S8	T_BE_TRAC2 Ex 3 SA OT5 1 BE4 TRAC_OT5	TCCTcATGTGTAAAACCAAG	99.95	0.03	0	0.02	99.97	0.03	0.03	0
OT2C	S8	T_BE_TRAC2 Ex 3 SA OT6 1 BE4 TRAC_OT6	TCTGCATcTTTAAAACCAAG	99.97	0.02	0	0.01	99.97	0.03	0.03	0
OT2C	S8	T_BE_TRAC2 Ex 3 SA OT7 1 BE4 TRAC_OT7	TTTGTATcTTTAAAACCATG	99.75	0.03	0.02	0.2	99.98	0.02	0.02	0
OT2C	S8	T_BE_TRAC2 Ex 3 SA OT8 1 BE4 TRAC_OT8	TTcTTATGTGTGAAACCAAG	99.87	0.04	0	0.09	99.96	0.04	0.04	0
OT2C	S8	T_BE_TRAC2 Ex 3 SA OT9 1 BE4 TRAC_OT9	CTCTCTTcTGTAAAACCAAG	99.93	0.03	0.01	0.03	99.95	0.05	0.05	0
OT2C	S8	T_BE_TRAC2 Ex 3 SA OT10 1 BE4 TRAC_OT10	TGGGTTTcTTTAAAACCAAG	99.89	0.03	0.01	0.07	99.98	0.02	0.02	0
OT3A	S8	T_BE_PD 1 Ex 1 SD OnT 1 Pulse alone PD1_OnT	CACCTAcCTAAGAACCATCC	99.94	0.02	0.01	0.03	99.99	0.01	0.01	0
OT3A	S8	T_BE_PD 1 Ex 1 SD OT1 1 Pulse alone PD1_OT1	CGGCCAcCTGAGAACCATCC	99.77	0.04	0.01	0.18	100	0	0	0
OT3A	S8	T_BE_PD 1 Ex 1 SD OT2 1 Pulse alone PD1_OT2	ACCTGAcCTAAGAACCATCC	99.95	0.02	0	0.03	99.99	0.01	0.01	0
OT3A	S8	T_BE_PD 1 Ex 1 SD OT3 1 Pulse alone PD1_OT3	CTTCTATcTCAGAACCATCC	99.97	0.02	0	0.01	99.99	0.01	0.01	0
OT3A	S8	T_BE_PD 1 Ex 1 SD OT4 1 Pulse alone PD1_OT4	TACCCAGcTCAGAACCATCC	99.93	0.02	0.02	0.03	99.99	0.01	0.01	0
OT3A	S8	T_BE_PD 1 Ex 1 SD OT5 1 Pulse alone PD1_OT5	CACTCAcTTAAGTACCATCC	99.92	0.03	0	0.05	100	0	0	0
OT3A	S8	T_BE_PD 1 Ex 1 SD OT6 1 Pulse alone PD1_OT6	CACAAACcTGAGAACCATCG	99.91	0.02	0	0.07	99.99	0.01	0.01	0
OT3A	S8	T_BE_PD 1 Ex 1 SD OT7 1 Pulse alone PD1_OT7	CACCTcCATTTGAACCATCC	99.64	0.35	0	0.01	99.98	0.02	0.02	0
OT3A	S8	T_BE_PD 1 Ex 1 SD OT8 1 Pulse alone PD1_OT8	CACCCAcCTAAGCACCATCT	99.94	0.03	0	0.03	99.98	0.02	0.02	0
OT3A	S8	T_BE_PD 1 Ex 1 SD OT9 1 Pulse alone PD1_OT9	CACCTTcATCAGAACCATCT	99.95	0.01	0	0.04	99.99	0.01	0.01	0
OT3A	S8	T_BE_PD 1 Ex 1 SD OT10 1 Pulse alone PD1_OT10	CAGCTATcTCAGAACCTTCC	99.96	0.02	0	0.02	100	0	0	0
OT3B	S8	T_BE_PD 1 Ex 1 SD OT2 1 Cas9 PD1_OT2	ACCTGAcCTAAGAACCATCC	99.9	0.05	0	0.05	86.93	13.07	10.83	2.24
OT3B	S8	T_BE_PD 1 Ex 1 SD OT3 1 Cas9 PD1_OT3	CTTCTATcTCAGAACCATCC	99.96	0.01	0	0.03	99.98	0.02	0.02	0
OT3B	S8	T_BE_PD 1 Ex 1 SD OT4 1 Cas9 PD1_OT4	TACCCAGcTCAGAACCATCC	99.91	0.03	0.02	0.04	99.98	0.02	0.02	0
OT3B	S8	T_BE_PD 1 Ex 1 SD OT5 1 Cas9 PD1_OT5	CACTCAcTTAAGTACCATCC	99.95	0.02	0	0.03	99.99	0.01	0.01	0
OT3B	S8	T_BE_PD 1 Ex 1 SD OT6 1 Cas9 PD1_OT6	CACAAACcTGAGAACCATCG	99.92	0.02	0	0.06	99.99	0.01	0.01	0
OT3B	S8	T_BE_PD 1 Ex 1 SD OT7 1 Cas9 PD1_OT7	CACCTcCATTTGAACCATCC	99.67	0.32	0	0.01	100	0	0	0
OT3B	S8	T_BE_PD 1 Ex 1 SD OT8 1 Cas9 PD1_OT8	CACCCAcCTAAGCACCATCT	99.96	0.02	0	0.02	99.97	0.03	0.03	0
OT3B	S8	T_BE_PD 1 Ex 1 SD OT9 1 Cas9 PD1_OT9	CACCTTcATCAGAACCATCT	99.93	0.02	0	0.05	100	0	0	0
OT3B	S8	T_BE_PD 1 Ex 1 SD OT10 1 Cas9 PD1_OT10	CAGCTATcTCAGAACCTTCC	99.92	0.02	0	0.06	100	0	0	0
OT3C	S8	T_BE_PD 1 Ex 1 SD OnT 1 BE4 PD1_OnT	CACCTAcCTAAGAACCATCC	24.09	67.29	2.95	5.67	92.65	7.35	5.01	2.34
OT3C	S8	T_BE_PD 1 Ex 1 SD OT1 1 BE4 PD1_OT1	CGGCCAcCTGAGAACCATCC	99.91	0.01	0	0.08	99.99	0.01	0.01	0
OT3C	S8	T_BE_PD 1 Ex 1 SD OT2 1 BE4 PD1_OT2	ACCTGAcCTAAGAACCATCC	98.66	0.94	0.24	0.16	99.81	0.19	0.13	0.06
OT3C	S8	T_BE_PD 1 Ex 1 SD OT3 1 BE4 PD1_OT3	CTTCTATcTCAGAACCATCC	99.95	0.03	0.01	0.01	100	0	0	0
OT3C	S8	T_BE_PD 1 Ex 1 SD OT4 1 BE4 PD1_OT4	TACCCAGcTCAGAACCATCC	99.91	0.03	0.02	0.04	99.98	0.02	0.02	0
OT3C	S8	T_BE_PD 1 Ex 1 SD OT5 1 BE4 PD1_OT5	CACTCAcTTAAGTACCATCC	99.96	0.03	0	0.01	100	0	0	0
OT3C	S8	T_BE_PD 1 Ex 1 SD OT6 1 BE4 PD1_OT6	CACAAACcTGAGAACCATCG	99.95	0.02	0	0.03	99.99	0.01	0.01	0
OT3C	S8	T_BE_PD 1 Ex 1 SD OT7 1 BE4 PD1_OT7	CACCTcCATTTGAACCATCC	99.91	0.08	0	0.01	99.97	0.03	0.03	0
OT3C	S8	T_BE_PD 1 Ex 1 SD OT8 1 BE4 PD1_OT8	CACCCAcCTAAGCACCATCT	99.93	0.03	0	0.04	99.97	0.03	0.03	0
OT3C	S8	T_BE_PD 1 Ex 1 SD OT9 1 BE4 PD1_OT9	CACCTTcATCAGAACCATCT	99.94	0.04	0	0.02	99.99	0.01	0.01	0
OT3C	S8	T_BE_PD 1 Ex 1 SD OT10 1 BE4 PD1_OT10	CAGCTATcTCAGAACCTTCC	99.95	0.03	0	0.02	100	0	0	0
OT1C	S8	TBE 10 A 26 B2M Ex1 SD OnT 1 BE4 B2M OnT 1 Redo OT	ACTCAcGCTGGATAGCCTCC	15.2	74.48	2.42	7.9	91.61	8.39	5.57	2.82
OT1C	S8	TBE 10 A 26 B2M Ex1 SD OnT 1 BE4 B2M OnT 2 Garret OT	ACTCAcGCTGGATAGCCTCC	19.6	67.01	3.05	10.34	89.59	10.41	7.39	3.02
OT1C	S8	TBE 10 A 26 B2M Ex1 SD OT10 1 BE4 B2M OT10 1 Redo OT	CCTCCcGCTGTGTAGCCTCC	99.92	0.07	0	0.01	99.98	0.02	0.02	0
OT1C	S8	TBE 10 A 26 B2M Ex1 SD OT10 1 BE4 B2M OT10 2 Garret OT	CCTCCcGCTGTGTAGCCTCC	99.96	0.04	0	0	100	0	0	0
OT1C	S8	TBE 10 A 26 B2M Ex1 SD OT2 1 BE4 B2M OT2 2 Garret OT	ACTCACcTTCCATAGCCTCC	99.97	0.02	0	0.01	99.98	0.02	0.02	0
OT1C	S8	TBE 10 A 26 B2M Ex1 SD OT4 1 BE4 B2M OT4 1 Redo OT	TCTCAcTGTGGTTAGCCTCC	99.96	0.04	0	0	99.99	0.01	0.01	0
OT1C	S8	TBE 10 A 26 B2M Ex1 SD OT4 1 BE4 B2M OT4 2 Garret OT	TCTCAcTGTGGTTAGCCTCC	99.98	0.02	0	0	99.95	0.05	0.05	0
OT1C	S8	TBE 10 A 26 B2M Ex1 SD OT9 1 BE4 B2M OT9 1 Redo OT	ACTCCcGCTGGAAAGCCTGC	99.88	0.06	0.01	0.05	99.97	0.03	0.03	0
OT1C	S8	TBE 10 A 26 B2M Ex1 SD OT9 1 BE4 B2M OT9 2 Garret OT	ACTCCcGCTGGAAAGCCTGC	99.94	0.03	0.01	0.02	99.97	0.03	0.03	0
OT2B	S8	TBE 16 A 10 PD 1 Ex 1 SD OnT 1 Cas9 PD1 OnT 2 Garret OT	CACCTAcCTAAGAACCATCC	99.23	0.61	0.05	0.11	15.36	84.64	63.78	20.86
OT2B	S8	TBE 16 A 10 PD 1 Ex 1 SD OT1 1 Cas9 PD1 OT1 1 Redo OT	CGGCCAcCTGAGAACCATCC	99.97	0.02	0	0.01	99.99	0.01	0.01	0
OT2B	S8	TBE 16 A 10 PD 1 Ex 1 SD OT1 1 Cas9 PD1 OT1 2 Garret OT	CGGCCAcCTGAGAACCATCC	99.96	0.01	0	0.03	100	0	0	0
OT1B	S8	TBE 16 A 9 B2M Ex1 SD OT9 1 Cas9 B2M OT9 2 Garret OT	ACTCCcGCTGGAAAGCCTGC	99.89	0.04	0.01	0.06	99.99	0.01	0.01	0
OT3C	S8	TBE 7 B 17 TRAC2 Ex 3 SA OnT 1 BE4 TRAC OnT 1 Redo OT	TTCGTATcTGTAAAACCAAG	32.55	44.74	16.93	5.78	97.19	2.81	2.11	0.7
OT3C	S8	TBE 7 B 17 TRAC2 Ex 3 SA OnT 1 BE4 TRAC OnT 2 Garret OT	TTCGTATcTGTAAAACCAAG	32.74	45.87	16.29	5.1	97.57	2.43	1.85	0.58
OT3C	S8	TBE 7 B 17 TRAC2 Ex 3 SA OT1 1 BE4 TRAC OT1 2 Garret OT	TTGGGATcTTTAAAACCAAG	99.99	0.01	0	0	99.95	0.05	0.05	0
OT3C	S8	TBE 7 B 17 TRAC2 Ex 3 SA OT2 1 BE4 TRAC OT2 2 Garret OT	TGAGCATcTGTAAAACCAAG	99.92	0.08	0	0	99.97	0.03	0.03	0
OT3B	S8	TBE 7 B 7 TRAC2 Ex 3 SA OT2 1 Cas9 TRAC OT2 1 Redo OT	TGAGCATcTGTAAAACCAAG	99.97	0.02	0	0.01	99.96	0.04	0.04	0
OT3B	S8	TBE 7 B 7 TRAC2 Ex 3 SA OT2 1 Cas9 TRAC OT2 2 Garret OT	TGAGCATcTGTAAAACCAAG	100	0	0	0	99.98	0.02	0.02	0
OT3B	S8	TBE 7 B 7 TRAC2 Ex 3 SA OT4 1 Cas9 TRAC OT4 1 Redo OT	GTGGTATcTGCAAAACCAAG	99.97	0.02	0	0.01	99.8	0.2	0.17	0.03
OT3B	S8	TBE 7 B 7 TRAC2 Ex 3 SA OT4 1 Cas9 TRAC OT4 2 Garret OT	GTGGTATcTGCAAAACCAAG	99.98	0.01	0	0.01	99.85	0.15	0.15	0
OT3B	S8	TBE 7 B 7 TRAC2 Ex 3 SA OT8 1 Cas9 TRAC OT8 1 Redo OT	TTcTTATGTGTGAAACCAAG	99.97	0.02	0	0.01	99.97	0.03	0.03	0

[truncated: 6 more sheets: Fig S10, Fig S11, Fig S12, Fig S13, Fig S14A, Fig S15]
